# Supplementary material for: SAMHD1 restrains aberrant nucleotide insertions at repair junctions generated by DNA end joining
Source: Nucleic Acids Res. 2021 Feb 16;49(5):2598–608. doi: 10.1093/nar/gkab051 (PMC7969033; doi:10.1093/nar/gkab051)
Supplement: gkab051_Supplemental_Files [file gkab051_supplemental_files.zip]

Archive with 6 entries (6 files):
- Supplementary Figures.pdf
- Table S1.docx
- Table S2.docx
- Table S3.xlsx
- Table S4.xlsx
- Table S5.xlsx
