# Supplementary material for: SAMHD1 restrains aberrant nucleotide insertions at repair junctions generated by DNA end joining
Source: Nucleic Acids Res. 2021 Feb 16;49(5):2598–608. doi: 10.1093/nar/gkab051 (PMC7969033; doi:10.1093/nar/gkab051)
Supplement: gkab051_Supplemental_Files [file gkab051_supplemental_files.zip › Table S3.xlsx]

## Sheet: Sheet 1
sample_name	sequence
HEK293	CCATGGTAGAATACAGCACTACTTAGATTCCTACGGTCTCTGACTCCAGGCCATGGCTCCTGGATGGCATTTCTAGACCTGCCCTGGGCCGGGGGGAGCTTGCCACCCTGAAGTGGGGCCACATGCTTTTGTAATCCCAGCTACTAACACTTGAATCCAGGAGGCAGAGGTTACAGTAAGCTGAGCTTGCACCACTGCACTCTAGACTCTGCATCTCAAACAAACAAAAAAACAATTGTGGGAAGGTTCCTAGGTTTACTGCACTCCAG
HEK293	CCATGGTAGAATACAGCACTACTTAGATTCCTACGGTCTCTGACTCCAGGCCATGGCTCCTGGATGGCATTTCTAGACCTGCCCTGGGCCGGGGGGAGCTACAAAACTTAGCTGGGCGTGGGGCCACATGCTTTTGTAATCCCAGCTACTAACACTTGAATCCAGGAGGCAGAGGTTACAGTAAGCTGAGCTTGCACCACTGCACTCTAGACTCTGCATCTCAAACAAACAAAAAAACAATTGTGGGAAGGTTCCTAGGTTTACTGCACTCCAG
HEK293	CCATGGTAGAATACAGCACTACTTAGATTCCTACGGTCTCTGACTCCAGGCCATGGCTCCTGGATGGCATTTCTAGACCTGCCCTGGGCCGGGGGGAGCTTGCCACCCTGAAGGGGCGTGGGGCCACATGCTTTTGTAATCCCAGCTACTAACACTTGAATCCAGGAGGCAGAGGTTACAGTAAGCTGAGCTTGCACCACTGCACTCTAGACTCTGCATCTCAAACAAACAAAAAAACAATTGTGGGAAGGTTCCTAGGTTTACTGCACTCCAG
HEK293	CCATGGTAGAATACAGCACTACTTAGATTCCTACGGTCTCTGACTCCAGGCCATGGCTCCTGGATGGCATTTCTAGACCTGCCCTGGGCCGGGGGGAGCTTGCCACCCTGAAGGGAAGGGCACGTGGGGCCACATGCTTTTGTAATCCCAGCTACTAACACTTGAATCCAGGAGGCAGAGGTTACAGTAAGCTGAGCTTGCACCACTGCACTCTAGACTCTGCATCTCAAACAAACAAAAAAACAATTGTGGGAAGGTTCCTAGGTTTACTGCACTCCAG
HEK293	CCATGGTAGAATACAGCACTACTTAGATTCCTACGGTCTCTGACTCCAGGCCATGGCTCCTGGATGGCATTTCTAGACCTGCCCTGGGCCGGGGGGAGCTTGCCACCCTGAAGGGAAGGCACCCCATGTCTACTAAAAATACAAAACTTAGCTGGGCGTGGGGCCACATGCTTTTGTAATCCCAGCTACTAACACTTGAATCCAGGAGGCAGAGGTTACAGTAAGCTGAGCTTGCACCACTGCACTCTAGACTCTGCATCTCAAACAAACAAAAAAACAATTGTGGGAAGGTTCCTAGGTTTACTGCACTCCAG
HEK293	CCATGGTAGAATACAGCACTACTTAGATTCCTACGGTCTCTGACTCCAGGCCATGGCTCCTGGATGGCATTTCTAGACCTGCCCTGGGCCGGGGGGAGCTTGCCACCCTGAATGGGCAACATGGTGAAACCCCATGTCTACTAAAAATACAAAACTTAGCTGGGCGTGGGGCCACATGCTTTTGTAATCCCAGCTACTAACACTTGAATCCAGGAGGCAGAGGTTACAGTAAGCTGAGCTTGCACCACTGCACTCTAGACTCTGCATCTCAAACAAACAAAAAAACAATTGTGGGAAGGTTCCTAGGTTTACTGCACTCCAG
HEK293	CCATGGTAGAATACAGCACTACTTAGATTCCTACGGTCTCTGACTCCAGGCCATGGCTCCTGGATGGCATTTCTAGACCTGCCCTGGGCCGGGGGGAGCTTGCCACCCTGAAGGGAAGGGCACATGGTGAAACCCCATGTCTACTAAAAATACAAAACTTAGCTGGGCGTGGGGCCACATGCTTTTGTAATCCCAGCTACTAACACTTGAATCCAGGAGGCAGAGGTTACAGTAAGCTGAGCTTGCACCACTGCACTCTAGACTCTGCATCTCAAACAAACAAAAAAACAATTGTGGGAAGGTTCCTAGGTTTACTGCACTCCAG
HEK293	CCATGGTAGAATACAGCACTACTTAGATTCCTACGGTCTCTGACTCCAGGCCATGGCTCCTGGATGGCATTTCTAGACCTGCCCTGGGCCGGGGGGAGCTTGCCACCCTGAAGGGAAGGGCAACATGGTGAAACCCCATGTCTACTAAAAATACAAAACTTAGCTGGGCGTGGGGCCACATGCTTTTGTAATCCCAGCTACTAACACTTGAATCCAGGAGGCAGAGGTTACAGTAAGCTGAGCTTGCACCACTGCACTCTAGACTCTGCATCTCAAACAAACAAAAAAACAATTGTGGGAAGGTTCCTAGGTTTACTGCACTCCAG
HEK293	CCATGGTAGAATACAGCACTACTTAGATTCCTACGGTCTCTGACTCCAGGCCATGGCTCCTGGATGGCATTTCTAGACCTGCCCTGGGCCGGGGGGAGCTTGCCACCCTGAAGGGAAGGGCACAAGTGGGCAACATGGTGAAACCCCATGTCTACTAAAAATACAAAACTTAGCTGGGCGTGGGGCCACATGCTTTTGTAATCCCAGCTACTAACACTTGAATCCAGGAGGCAGAGGTTACAGTAAGCTGAGCTTGCACCACTGCACTCTAGACTCTGCATCTCAAACAAACAAAAAAACAATTGTGGGAAGGTTCCTAGGTTTACTGCACTCCAG
HEK293	CCATGGTAGAATACAGCACTACTTAGATTCCTACGGTCTCTGACTCCAGGCCATGGCTCCTGGATGGCATTTCTAGACCTGCCCTGGGCCGGGGGGAGCTTGCCACCCTGAAGGGGCAACATGGTGAAACCCCATGTCTACTAAAAATACGAAACCCCATGTCTACTAAAAATACAAAACTTAGCTGGGCGTGGGGCCACATGCTTTTGTAATCCCAGCTACTAACACTTGAATCCAGGAGGCAGAGGTTACAGTAAGCTGAGCTTGCACCACTGCACTCTAGACTCTGCATCTCAAACAAACAAAAAAACAATTGTGGGAAGGTTCCTAGGTTTACTGCACTCCAG
HEK293	CCATGGTAGAATACAGCACTACTTAGATTCCTACGGTCTCTGACTCCAGGCCATGGCTCCTGGATGGCATTTCTAGACCTGCCCTGGGCCGGGGGGAGCTTGCCACCCTGAAGGGAAGGGCACAAGCCTGGCTGGATTTCCCTTCCCATCATGGTGAAACCCCATGTCTACTAAAAATACAAAACTTAGCTGGGCGTGGGGCCACATGCTTTTGTAATCCCAGCTACTAACACTTGAATCCAGGAGGCAGAGGTTACAGTAAGCTGAGCTTGCACCACTGCACTCTAGACTCTGCATCTCAAACAAACAAAAAAACAATTGTGGGAAGGTTCCTAGGTTTACTGCACTCCAG
HEK293	CCATGGTAGAATACAGCACTACTTAGATTCCTACGGTCTCTGACTCCAGGCCATGGCTCCTGGATGGCATTTCTAGACCTGCCCTGGGCCGGGGGGAGCTTGCCACCCTGAAGGGAAGGGCACAAGCCTGGCTGGATTTCCCATCTGCAACATGGTGAAACCCCATGTCTACTAAAAATACAAAACTTAGCTGGGCGTGGGGCCACATGCTTTTGTAATCCCAGCTACTAACACTTGAATCCAGGAGGCAGAGGTTACAGTAAGCTGAGCTTGCACCACTGCACTCTAGACTCTGCATCTCAAACAAACAAAAAAACAATTGTGGGAAGGTTCCTAGGTTTACTGCACTCCAG
HEK293	CCATGGTAGAATACAGCACTACTTAGATTCCTACGGTCTCTGACTCCAGGCCATGGCTCCTGGATGGCATTTCTAGACCTGCCCTGGGCCGGGGGGAGCTTGCCACCCTGAAGGGAAGGGCACAAGCCTGGCTGGATTTCCCATCTGCTGACTGAAGAGCCAACATGGTGAAACCCCATGTCTACTAAAAATACAAAACTTAGCTGGGCGTGGGGCCACATGCTTTTGTAATCCCAGCTACTAACACTTGAATCCAGGAGGCAGAGGTTACAGTAAGCTGAGCTTGCACCACTGCACTCTAGACTCTGCATCTCAAACAAACAAAAAAACAATTGTGGGAAGGTTCCTAGGTTTACTGCACTCCAG
HEK293	CCATGGTAGAATACAGCACTACTTAGATTCCTACGGTCTCTGACTCCAGGCCATGGCTCCTGGATGGCATTTCTAGACCTGCCCTGGGCCGGGGGGAGCTTGCCACCCTGAAGGGAAGGGCACAAGCCTGGCTGGATTTCCCATCTGCTGACTGAAGAGCGGGAAGGGCACAAGCCTGGCTGGGCAACATGGTGAAACCCCATGTCTACTAAAAATACAAAACTTAGCTGGGCGTGGGGCCACATGCTTTTGTAATCCCAGCTACTAACACTTGAATCCAGGAGGCAGAGGTTACAGTAAGCTGAGCTTGCACCACTGCACTCTAGACTCTGCATCTCAAACAAACAAAAAAACAATTGTGGGAAGGTTCCTAGGTTTACTGCACTCCAG
HEK293	CCATGGTAGAATACAGCACTACTTAGATTCCTACGGTCTCTGACTCCAGGCCATGGCTCCTGGATGGCATTTCTAGACCTGCCCTGGGCCGGGGGGAGCTTGCCACCCTGAAGGGAAGGGCACAAGCCTGGCTGGATTTCCCATCTGCTGACTGAAGAGCCCTGGCTGGATTTCCCATCTGCTGACTGAAGAGCCAAGCCTGGCTGGATTTCCCATCTGCTGACATGGTGAAACCCCATGTCTACTAAAAATACAAAACTTAGCTGGGCGTGGGGCCACATGCTTTTGTAATCCCAGCTACTAACACTTGAATCCAGGAGGCAGAGGTTACAGTAAGCTGAGCTTGCACCACTGCACTCTAGACTCTGCATCTCAAACAAACAAAAAAACAATTGTGGG…
HEK293	CCATGGTAGAATACAGCACTACTTAGATTCCTACGGTCTCTGACTCCAGGCCATGGCTCCTGGATGGCATTTCTAGACCTGCCCTGGGCCGGGGGGAGCTTGCCACCCTGAAGGGAAGGGCACAAGCCTGGCTGGATTTCCCATCTGCTGACTGAAGAGCCAAAACAAACAAAACAGGCCTGGCACGGTGGCTCAAGCCTGTAATCCCAGCACTTTGGGAGGTCGGGGCAGGCAGATCACTTGAGGTCGGGAGGTCAAGACCAGCCTGGGCAACATGGTGAAACCCCATGTCTACTAAAAATACAAAACTTAGCTGGGCGTGGGGCCACATGCTTTTGTAATCCCAGCTACTAACACTTGAATCCAGGAGGCAGAGGTTACAGTAAGCTGAGCTTGCAC…
HEK293	CCATGGTAGAATACAGCACTACTTAGATTCCTACGGTCTCTGACTCCAGGCCATGGCTCCTGGATGGCATTTCTAGACCTGCCCTGGGCCGGGGGGAGCTTGCCACCCTGAAGGGAAGATCGGCGACCAGTACGCCGACCTGTTCCTGGCCGCCAAGAACCTGAGCGACGCCATCCTGCTGAGCGACATCCTGCGCGTGAACACCGAGATCACCAAGGCCCCCCTGAGCGCCAGCATGATCAAGCGCTACGACGAGCAGAAGCAGGAGGTCGGGAGGTCAAGACCAGCCTGGGCAACATGGTGAAACCCCATGTCTACTAAAAATACAAAACTTAGCTGGGCGTGGGGCCACATGCTTTTGTAATCCCAGCTACTAACACTTGAATCCAGGAGGCAGAG…
HEK293	CCATGGTAGAATACAGCACTACTTAGATTCCTACGGTCTCTGACTCCAGGCCATGGCTCCTGGATGGCATTTCTAGACCTGCCCTGGGCCGGGGGGAGCTTGCCACCCTGAAGGGAAGGGCACAAGCCTGGCTGGATTTCCCATCTGCTGATGGGCAACATGGTGAAACCCCATGTCTACCGATGACGGGGGAGCCACGTGGTTTTTCTCGAGTTGCGGCGGGATTCTCGAGTTACGACGGGGAATTCAGGATGCCTCTTGTGTTGGCCCAGGCAAGGGAAGGGCACAAGCCTGGCTGGATTTCCCATCTGCTGATGGGCAACATGGTGAAACCCCATGTCTACTAAAAATACAAAACTTAGCTGGGCGTGGGGCCACATGCTTTTGTAATCCCAGCTA…
HEK293	CCATGGTAGAATACAGCACTACTTAGATTCCTACGGTCTCTGACTCCAGGCCATGGCTCCTGGATGGCATTTCTAGACCTGCCCTGGGCCGGGGGGAGCTTGCCACCCTGAAGGGAAGGGCACAAGCCTGGCTGGATTTCCCATCTGCTGACTGAAGAGCCGAACTTGGACTCGTGGTACATGCAGTTCTCCTCCACGCTCACGGTGATGTCGGCGTTGCAGATGCACACGGCGCCGTCCTCGAACAGGAAGGAGCGGTCTAGTCGCTCAGGCGGTTGATGTCCAGCTCCTGGTCCACGTACATGTCGCGGCCGTTCTGCAGGTAGTACAGGTACAGCTTCTCGTTCTGCAGCTGGGTGTTCTCCCCGTTGGGCAACATGGTGAAACCCCATGTCTACT…
HEK293	CCATGGTAGAATACAGCACTACTTAGATTCCTACGGTCTCTGACTCCAGGCCATGGCTCCTGGATGGCATTTCTAGACCTGCCCTGGGCCGGGGGGAGCTTGCCACCCTGAAGGGAAGGGCACAAGCCTGGCTGGATTTCACATGCTTTTGTAATCCCAGCTACTAACACTTGAATCCAGGAGGCAGAGGTTACAGTAAGCTGAGCTTGCACCACTGCACTCTAGACTCTGCATCTCAAACAAACAAAAAAACAATTGTGGGAAGGTTCCTAGGTTTACTGCACTCCAG
HEK293	CCATGGTAGAATACAGCACTACTTAGATTCCTACGGTCTCTGACTCCAGGCCATGGCTCCTGGATGGCATTTCTAGACCTGCCCTGGGCCGGGGGGAGCTTGCCACCCTGAAGGGAAAAAAATACAAAACTTAGCTGGGCGTGGGGCCACATGCTTTTGTAATCCCAGCTACTAACACTTGAATCCAGGAGGCAGAGGTTACAGTAAGCTGAGCTTGCACCACTGCACTCTAGACTCTGCATCTCAAACAAACAAAAAAACAATTGTGGGAAGGTTCCTAGGTTTACTGCACTCCAG
HEK293	CCATGGTAGAATACAGCACTACTTAGATTCCTACGGTCTCTGACTCCAGGCCATGGCTCCTGGATGGCATTTCTAGACCTGCCCTGGGCCGGGGGGAGCTTGCCACCCTGAAGGGAAGGCCATGGTGAAACCCCATGTCTACTAAAAATACAAAACTTAGCTGGGCGTGGGGCCACATGCTTTTGTAATCCCAGCTACTAACACTTGAATCCAGGAGGCAGAGGTTACAGTAAGCTGAGCTTGCACCACTGCACTCTAGACTCTGCATCTCAAACAAACAAAAAAACAATTGTGGGAAGGTTCCTAGGTTTACTGCACTCCAG
HEK293	CCATGGTAGAATACAGCACTACTTAGATTCCTACGGTCTCTGACTCCAGGCCATGGCTCCTGGATGGCATTTCTAGACCTGCCCTGGGCCGGGGGGAGCTTGCCACCCTGAAGGGAAGGGCAACATGGTGAAACCCCATGTCTACTAAAAATACAAAACTTAGCTGGGCGTGGGGCCACATGCTTTTGTAATCCCAGCTACTAACACTTGAATCCAGGAGGCAGAGGTTACAGTAAGCTGAGCTTGCACCACTGCACTCTAGACTCTGCATCTCAAACAAACAAAAAAACAATTGTGGGAAGGTTCCTAGGTTTACTGCACTCCAG
HEK293	CCATGGTAGAATACAGCACTACTTAGATTCCTACGGTCTCTGACTCCAGGCCATGGCTCCTGGATGGCATTTCTAGACCTGCCCTGGGCCGGGGGGAGCTTGCCACCCTGAAGGGAAGGGCACAACATGGTGAAACCCCATGTCTACTAAAAATACAAAACTTAGCTGGGCGTGGGGCCACATGCTTTTGTAATCCCAGCTACTAACACTTGAATCCAGGAGGCAGAGGTTACAGTAAGCTGAGCTTGCACCACTGCACTCTAGACTCTGCATCTCAAACAAACAAAAAAACAATTGTGGGAAGGTTCCTAGGTTTACTGCACTCCAG
HEK293	CCATGGTAGAATACAGCACTACTTAGATTCCTACGGTCTCTGACTCCAGGCCATGGCTCCTGGATGGCATTTCTAGACCTGCCCTGGGCCGGGGGGAGCTTGCCACCCTGAAGGGAAGGGCACAAGCCTGGCTGGATTTCCCATCTGCTGTGAAACCCCATGTCTACTAAAAATACAAAACTTAGCTGGGCGTGGGGCCACATGCTTTTGTAATCCCAGCTACTAACACTTGAATCCAGGAGGCAGAGGTTACAGTAAGCTGAGCTTGCACCACTGCACTCTAGACTCTGCATCTCAAACAAACAAAAAAACAATTGTGGGAAGGTTCCTAGGTTTACTGCACTCCAG
HEK293	CCATGGTAGAATACAGCACTACTTAGATTCCTACGGTCTCTGACTCCAGGCCATGGCTCCTGGATGGCATTTCTAGACCTGCCCTGGGCCGGGGGGAGCTTGCCACCCTGAAGGGAAGGGCACAAGCCTGGCTGGATTTCCCATCTGCTGACTGAAGAGCCCCCCATGTCTACTAAAAATACAAAACTTAGCTGGGCGTGGGGCCACATGCTTTTGTAATCCCAGCTACTAACACTTGAATCCAGGAGGCAGAGGTTACAGTAAGCTGAGCTTGCACCACTGCACTCTAGACTCTGCATCTCAAACAAACAAAAAAACAATTGTGGGAAGGTTCCTAGGTTTACTGCACTCCAG
HEK293	CCATGGTAGAATACAGCACTACTTAGATTCCTACGGTCTCTGACTCCAGGCCATGGCTCCTGGATGGCATTTCTAGACCTGCCCTGGGCCGGGGGGAGCTTGCCACCCTGAAGGGAAGGGCACAAGCCTGGCTGGATTTCCCATCTGCTGTGCATGGTGAAACCCCATGTCTACTAAAAATACAAAACTTAGCTGGGCGTGGGGCCACATGCTTTTGTAATCCCAGCTACTAACACTTGAATCCAGGAGGCAGAGGTTACAGTAAGCTGAGCTTGCACCACTGCACTCTAGACTCTGCATCTCAAACAAACAAAAAAACAATTGTGGGAAGGTTCCTAGGTTTACTGCACTCCAG
HEK293	CCATGGTAGAATACAGCACTACTTAGATTCCTACGGTCTCTGACTCCAGGCCATGGCTCCTGGATGGCATTTCTAGACCTGCCCTGGGCCGGGGGGAGCTTGCCACCCTGAAGGGAAGGGCACAAGCCTGGCTGGATTTCCCATGTCTACTAAAAATGGCTGGATTTCCCATGTCTACTAAAAATACAAAACTTAGCTGGGCGTGGGGCCACATGCTTTTGTAATCCCAGCTACTAACACTTGAATCCAGGAGGCAGAGGTTACAGTAAGCTGAGCTTGCACCACTGCACTCTAGACTCTGCATCTCAAACAAACAAAAAAACAATTGTGGGAAGGTTCCTAGGTTTACTGCACTCCAG
HEK293	CCATGGTAGAATACAGCACTACTTAGATTCCTACGGTCTCTGACTCCAGGCCATGGCTCCTGGATGGCATTTCTAGACCTGCCCTGGGCCGGGGGGAGCTTGCCACCCTGAAGGGAAGGGCACAAGCCTGGCTGGATTTCCCATCTGGGCAACATGGTGAAACCCCATGTCTACTAAAAATACAAAACTTGGATTTCCCATCTGCTGACTGAACATGGTGAAACCCCATGTCTACTAAAAATACAAAACTTAGCTGGGCGTGGGGCCACATGCTTTTGTAATCCCAGCTACTAACACTTGAATCCAGGAGGCAGAGGTTACAGTAAGCTGAGCTTGCACCACTGCACTCTAGACTCTGCATCTCAAACAAACAAAAAAACAATTGTGGGAAGGTTCCTA…
HEK293	CCATGGTAGAATACAGCACTACTTAGATTCCTACGGTCTCTGACTCCAGGCCATGGCTCCTGGATGGCATTTCTAGACCTGCCCTGGGCCGGGGGGAGCTTGCCACCCTGAAGGGAAGGGCGCGTTTAATTTTGTCCAGCAGGGCAACCTTTCTTTATTACAGGATATTAAAGTCAGCCAGTAACCCAGGTTTAATGAGATGAAAAAAATCGCGCTTATTATCGGCAGCACGAGCCATGGTAGGGTGCCGGGGATCAGCCCCGGCTGGTGAAACCCCATGTCTACTAAAAATACAAAACTTAGCTGGGCGTGGGGCCACATGCTTTTGTAATCCCAGCTACTAACACTTGAATCCAGGAGGCAGAGGTTACAGTAAGCTGAGCTTGCACCACTGCACTC…
HEK293 SAMHD1 KO	CCATGGTAGAATACAGCACTACTTAGATTCCTACGGTCTCTGACTCCAGGCCATGGCTCCTGGATGGCATTTCTAGACCTGCCCTGGGCCGGGGGGAGCTTGCCACCCTGATGCTTTTGTAATCCCAGCTACTAACACTTGAATCCAGGAGGCAGAGGTTACAGTAAGCTGAGCTTGCACCACTGCACTCTAGACTCTGCATCTCAAACAAACAAAAAAACAATTGTGGGAAGGTTCCTAGGTTTACTGCACTCCAG
HEK293 SAMHD1 KO	CCATGGTAGAATACAGCACTACTTAGATTCCTACGGTCTCTGACTCCAGGCCATGGCTCCTGGATGGCATTTCTAGACCTGCCCTGGGCCGGGGGGAGCTTGCCACCATGTCTACTAAAAATACAAAACTTAGCTGGGCGTGGGGCCACATGCTTTTGTAATCCCAGCTACTAACACTTGAATCCAGGAGGCAGAGGTTACAGTAAGCTGAGCTTGCACCACTGCACTCTAGACTCTGCATCTCAAACAAACAAAAAAACAATTGTGGGAAGGTTCCTAGGTTTACTGCACTCCAG
HEK293 SAMHD1 KO	CCATGGTAGAATACAGCACTACTTAGATTCCTACGGTCTCTGACTCCAGGCCATGGCTCCTGGATGGCATTTCTAGACCTGCCCTGGGCCGGGGGGAGCTTGCCACCCTGAAGGGAAGGGCACAAGCCTGGCTGGATTTCCCATCTGCTGACTTAGCTGGGCGTGGGGCCACATGCTTTTGTAATCCCAGCTACTAACACTTGAATCCAGGAGGCAGAGGTTACAGTAAGCTGAGCTTGCACCACTGCACTCTAGACTCTGCATCTCAAACAAACAAAAAAACAATTGTGGGAAGGTTCCTAGGTTTACTGCACTCCAG
HEK293 SAMHD1 KO	CCATGGTAGAATACAGCACTACTTAGATTCCTACGGTCTCTGACTCCAGGCCATGGCTCCTGGATGGCATTTCTAGACCTGCCCTGGGCCGGGGGGAGCTTGCCACCCTGAAGGGCAACATGGTGAAACCCCATGTCTACTAAAAATACAAAACTTAGCTGGGCGTGGGGCCACATGCTTTTGTAATCCCAGCTACTAACACTTGAATCCAGGAGGCAGAGGTTACAGTAAGCTGAGCTTGCACCACTGCACTCTAGACTCTGCATCTCAAACAAACAAAAAAACAATTGTGGGAAGGTTCCTAGGTTTACTGCACTCCAG
HEK293 SAMHD1 KO	CCATGGTAGAATACAGCACTACTTAGATTCCTACGGTCTCTGACTCCAGGCCATGGCTCCTGGATGGCATTTCTAGACCTGCCCTGGGCCGGGGGGAGCTTGCCACCCTGAAGGGAAGGGCACAAGCCTGGCTGGATTTCCCATCTGCTGACTGAAGAGCTGGGCGTGGGGCCACATGCTTTTGTAATCCCAGCTACTAACACTTGAATCCAGGAGGCAGAGGTTACAGTAAGCTGAGCTTGCACCACTGCACTCTAGACTCTGCATCTCAAACAAACAAAAAAACAATTGTGGGAAGGTTCCTAGGTTTACTGCACTCCAG
HEK293 SAMHD1 KO	CCATGGTAGAATACAGCACTACTTAGATTCCTACGGTCTCTGACTCCAGGCCATGGCTCCTGGATGGCATTTCTAGACCTGCCCTGGGCCGGGGGGAGCTTGCCACCCTGAAGGGTGGGCAACATGGTGAAACCCCATGTCTACTAAAAATACAAAACTTAGCTGGGCGTGGGGCCACATGCTTTTGTAATCCCAGCTACTAACACTTGAATCCAGGAGGCAGAGGTTACAGTAAGCTGAGCTTGCACCACTGCACTCTAGACTCTGCATCTCAAACAAACAAAAAAACAATTGTGGGAAGGTTCCTAGGTTTACTGCACTCCAG
HEK293 SAMHD1 KO	CCATGGTAGAATACAGCACTACTTAGATTCCTACGGTCTCTGACTCCAGGCCATGGCTCCTGGATGGCATTTCTAGACCTGCCCTGGGCCGGGGGGAGCTTGCCACCCTGAAGGGAAGGGCATGGGCAACATGGTGAAACCCCATGTCTACTAAAAATACAAAACTTAGCTGGGCGTGGGGCCACATGCTTTTGTAATCCCAGCTACTAACACTTGAATCCAGGAGGCAGAGGTTACAGTAAGCTGAGCTTGCACCACTGCACTCTAGACTCTGCATCTCAAACAAACAAAAAAACAATTGTGGGAAGGTTCCTAGGTTTACTGCACTCCAG
HEK293 SAMHD1 KO	CCATGGTAGAATACAGCACTACTTAGATTCCTACGGTCTCTGACTCCAGGCCATGGCTCCTGGATGGCATTTCTAGACCTGCCCTGGGCCGGGGGGAGCTTGCCACCCTGAAGGGAAGGGCTTGGGCAACATGGTGAAACCCCATGTCTACTAAAAATACAAAACTTAGCTGGGCGTGGGGCCACATGCTTTTGTAATCCCAGCTACTAACACTTGAATCCAGGAGGCAGAGGTTACAGTAAGCTGAGCTTGCACCACTGCACTCTAGACTCTGCATCTCAAACAAACAAAAAAACAATTGTGGGAAGGTTCCTAGGTTTACTGCACTCCAG
HEK293 SAMHD1 KO	CCATGGTAGAATACAGCACTACTTAGATTCCTACGGTCTCTGACTCCAGGCCATGGCTCCTGGATGGCATTTCTAGACCTGCCCTGGGCCGGGGGGAGCTTGCCACCCTGAAGGGAAGGGCACTGGGCAACATGGTGAAACCCCATGTCTACTAAAAATACAAAACTTAGCTGGGCGTGGGGCCACATGCTTTTGTAATCCCAGCTACTAACACTTGAATCCAGGAGGCAGAGGTTACAGTAAGCTGAGCTTGCACCACTGCACTCTAGACTCTGCATCTCAAACAAACAAAAAAACAATTGTGGGAAGGTTCCTAGGTTTACTGCACTCCAG
HEK293 SAMHD1 KO	CCATGGTAGAATACAGCACTACTTAGATTCCTACGGTCTCTGACTCCAGGCCATGGCTCCTGGATGGCATTTCTAGACCTGCCCTGGGCCGGGGGGAGCTTGCCACCCTGAAAGGAAGGGCACATGGGCAACATGGTGAAACCCCATGTCTACTAAAAATACAAAACTTAGCTGGGCGTGGGGCCAGATGCTTTTGTAATCCCAGCTACTAACACTTGAATCCAGGAGGCAGAGGTTACAGTAAGCTGAGCTTGCACCACTGCACTCTAGACTCTGCATCTCAAACAAACAAAAAAACAATTGTGGGAAGGTTCCTAGGTTTACTGCACTCCAG
HEK293 SAMHD1 KO	CCATGGTAGAATACAGCACTACTTAGATTCCTACGGTCTCTGACTCCAGGCCATGGCTCCTGGATGGCATTTCTAGACCTGCCCTGGGCCGGGGGGAGCTTGCCACCCTGAAGGGAAGGGCACAAGCCTGGCTGGATTTCCCATCTGCTGACTGAAGAGCCCATGTCTACTAAAAATACAAAACTTAGCTGGGCGTGGGGCCACATGCTTTTGTAATCCCAGCTACTAACACTTGAATCCAGGAGGCAGAGGTTACAGTAAGCTGAGCTTGCACCACTGCACTCTAGACTCTGCATCTCAAACAAACAAAAAAACAATTGTGGGAAGGTTCCTAGGTTTACTGCACTCCAG
HEK293 SAMHD1 KO	CCATGGTAGAATACAGCACTACTTAGATTCCTACGGTCTCTGACTCCAGGCCATGGCTCCTGGATGGCATTTCTAGACCTGCCCTGGGCCGGGGGGAGCTTGCCACCCTGAAGGGAAGGGCACAAGCCTGGCTGGATTTCCCATCTGCTGACTGATGGGCAACATGGTGAAACCCCATGTCTACTAAAAATACAAAACTTAGCTGGGCGTGGGGCCACATGCTTTTGTAATCCCAGCTACTAACACTTGAATCCAGGAGGCAGAGGTTACAGTAAGCTGAGCTTGCACCACTGCACTCTAGACTCTGCATCTCAAACAAACAAAAAAACAATTGTGGGAAGGTTCCTAGGTTTACTGCACTCCAG
HEK293 SAMHD1 KO	CCATGGTAGAATACAGCACTACTTAGATTCCTACGGTCTCTGACTCCAGGCCATGGCTCCTGGATGGCATTTCTAGACCTGCCCTGGGCCGGGGGGAGCTTGCCACCCACAGGATTCATGCCTGCTCAGCTGCTTGATTCTTGCCTGCTGAGGCACATGATCCGTGCATGGGCAACATGGTGAAACCCCATGTCTACTAAAAATACAAAACTTAGCTGGGCGTGGGGCCACATGCTTTTGTAATCCCAGCTACTAACACTTGAATCCAGGAGGCAGAGGTTACAGTAAGCTGAGCTTGCACCACTGCACTCTAGACTCTGCATCTCAAACAAACAAAAAAACAATTGTGGGAAGGTTCCTAGGTTTACTGCACTCCAG
HEK293 SAMHD1 KO	CCATGGTAGAATACAGCACTACTTAGATTCCTACGGTCTCTGACTCCAGGCCATGGCTCCTGGATGGCATTTCTAGACCTGCCCTGGGCCGGGGGGAGCTTGCCACCCTGAAGGGTTGGGCAACATGGTGAAACCCCATGTCTACTAAAAATACAAAACTTAGCTGGGTGGGCAACATGGTGAAACCCCATGTCTACTAAAAATACAAAACTTAGCTGGGCGTGGGGCCACATGCTTTTGTAATCCCAGCTACTAACACTTGAATCCAGGAGGCAGAGGTTACAGTAAGCTGAGCTTGCACCACTGCACTCTAGACTCTGCATCTCAAACAAACAAAAAAACAATTGTGGGAAGGTTCCTAGGTTTACTGCACTCCAG
HEK293 SAMHD1 KO	CCATGGTAGAATACAGCACTACTTAGATTCCTACGGTCTCTGACTCCAGGCCATGGCTCCTGGATGGCATTTCTAGACCTGCCCTGGGCCGGGGGGAGCTTGCCACCCTGAAGGGAAGGGCACAAGCCTGGCTGGATTTCCCATCTGCTGACTGAAGAGCCCAACATGGTGAAACCCCATGTCTACTAAAAATACAAAACTTAGCTGGAAACCCCATGTCTACTAAAAATACAAAACTTAGCTGGGCGTGGGGCCACATGCTTTTGTAATCCCAGCTACTAACACTTGAATCCAGGAGGCAGAGGTTACAGTAAGCTGAGCTTGCACCACTGCACTCTAGACTCTGCATCTCAAACAAACAAAAAAACAATTGTGGGAAGGTTCCTAGGTTTACTGCAC…
HEK293 SAMHD1 KO	CCATGGTAGAATACAGCACTACTTAGATTCCTACGGTCTCTGACTCCAGGCCATGGCTCCTGGATGGCATTTCTAGACCTGCCCTGGGCCGGGGGGAGCTTGCCACCCTGAAGGGAAGGGCACAAGCCTGGCTGGATTTCCCATCTGCTGACTGAAGAAGGGAAGGGCACAAGCCTGGCTGGATTTCCCATCTGCTGGGCAACATGGTGAAACCCCATGTCTACTAAAAATACAAAACTTAGCTGGGCGTGGGGCCACATGCTTTTGTAATCCCAGCTACTAACACTTGAATCCAGGAGGCAGAGGTTACAGTAAGCTGAGCTTGCACCACTGCACTCTAGACTCTGCATCTCAAACAAACAAAAAAACAATTGTGGGAAGGTTCCTAGGTTTACTGCA…
HEK293 SAMHD1 KO	CCATGGTAGAATACAGCACTACTTAGATTCCTACGGTCTCTGACTCCAGGCCATGGCTCCTGGATGGCATTTCTAGACCTGCCCTGGGCCGGGGGGAGCTTGCCACCCTGAAGGGAAGGGCACAAGCCTGGCTGGATTTCCCATCTGCTGACTGACCATGTCTACTAAAAATACAAAACTTAGCTGGGCGTGGCCTGGCTGGATTTCCCATCTGCTGACTGACCATGTCTACTAAAAATACAAAACTTAGCTGGGCGTGGGGCCACATGCTTTTGTAATCCCAGCTACTAACACTTGAATCCAGGAGGCAGAGGTTACAGTAAGCTGAGCTTGCACCACTGCACTCTAGACTCTGCATCTCAAACAAACAAAAAAACAATTGTGGGAAGGTTCCTAGGT…
HEK293 SAMHD1 KO	CCATGGTAGAATACAGCACTACTTAGATTCCTACGGTCTCTGACTCCAGGCCATGGCTCCTGGATGGCATTTCTAGACCTGCCCTGGGCCGGGGGGAGCTTGCCACCCTGAAGGGAAGGGCACAAGCCTGGCTGGATTTCCCATCTGCTGACTGATGGGCAACATGGTGAAACCCCATGTCAGGGAAGGGCACAAGCCTGGCTGGATTTCCCATCTGCTGACTGATGGGCAACATGGTGAAACCCCATGTCTACTAAAAATACAAAACTTAGCTGGGCGTGGGGCCACATGCTTTTGTAATCCCAGCTACTAACACTTGAATCCAGGAGGCAGAGGTTACAGTAAGCTGAGCTTGCACCACTGCACTCTAGACTCTGCATCTCAAACAAACAAAAAAAC…
HEK293 SAMHD1 KO	CCATGGTAGAATACAGCACTACTTAGATTCCTACGGTCTCTGACTCCAGGCCATGGCTCCTGGATGGCATTTCTAGACCTGCCCTGGGCCGGGGGGAGCTTGCCACCCTGAAGGGAAGGGCACAAGCCTGGCTGGATTTCCCATCTGCTGATGGGCAACATGGTGAAACCCCATGTCTACTAAAAATACTAGGGAAGGGCACAAGCCTGGCTGGATTTCCCATCTGCTGATGGGCAACATGGTGAAACCCCATGTCTACTAAAAATACAAAACTTAGCTGGGCGTGGGGCCACATGCTTTTGTAATCCCAGCTACTAACACTTGAATCCAGGAGGCAGAGGTTACAGTAAGCTGAGCTTGCACCACTGCACTCTAGACTCTGCATCTCAAACAAACAAA…
HEK293 SAMHD1 KO	CCATGGTAGAATACAGCACTACTTAGATTCCTACGGTCTCTGACTCCAGGCCATGGCTCCTGGATGGCATTTCTAGACCTGCCCTGGGCCGGGGGGAGCTTGCCACCCTGAAGGGAAGGGCACAAGCCTGGCTGGATTTCCCATCTGCTGACTGAAGAGCCGCCTGGCTGGATTTCCCATCTGCTGACTGAAGAGCGGGGCAACATGGTGAAACCCCATGTCTACTAAAAATACAAAACTTAGCTTTCCCCATCTGCTGACTGAAGAGCCGCCTGGCTGGATTTCCCATCTGCTGACTGAAGAGCGGGGCAACATGGTGAAACCCCATGTCTACTAAAAATACAAAACTTAGCTGGGCGTGGGGCCACATGCTTTTGTAATCCCAGCTACTAACACTTG…
HEK293 SAMHD1 KO	CCATGGTAGAATACAGCACTACTTAGATTCCTACGGTCTCTGACTCCAGGCCATGGCTCCTGGATGGCATTTCTAGACCTGCCCTGGGCCGGGGGGAGCTTGCCACCCTGAAGGGAAGGGCACAAGCCTGGCTGGATTTCCCATCTGCTGACTGAAGGTGCGACCGGAAGGTCGGGAACCCCTTCCAGACAAAGCAGGGGAGTCGACCCTCCTGTCCAGATCAGGAGGGGAGAAAGGGCTCAGAGGAGGGGGTGCCGGAGGGACCGGGAAATCGGGGTCCTACGGAATGTGGAACCACCCACGAGGCCACGTCTGGAATGTCTTCGTGAGACCGGCCTCATCCTGAGGTGCGACCGGAAGGTCGGGAACCCCTTCCAGACAAAGCAGGGGAGTCGACCC…
HEK293 SAMHD1 KO	CCATGGTAGAATACAGCACTACTTAGATTCCTACGGTCTCTGACTCCAGGCCATGGCTCCTGGATGGCATTTCTAGACCTGCCCTGGGCCGGGGGGAGCTTGCCACCCTGAAGGGAAGGGCAACATGGTGAAACCCCGTCTCCACAAAAATACAAAAATTAGCCTGGCATGGTGGCATGCGCCTGTGGTCCCAGCTACTTAGAAGGCTGAGGTGGGAGGATCGCTTGAGCCTGGGAGGTGGAGGCTGCAGTCAGCCATGATTGTGCCACTGCACTCCAGTGTGGGCATAGGGAGTGAGACCTGTCTCAAAAACACAACAAAAAAATCCACATAAAATCTCTGTTCTTGTGGAGTTTACATTCTTGGGTGAAGGAGTCGGGCAGGCAAATTATTGAGAAA…
HEK293 SAMHD1 KO	CCATGGTAGAATACAGCACTACTTAGATTCCTACGGTCTCTGACTCCAGGCCATGGCTCCTGGATGGCATTTCTAGACCTGCCCTGGGCCGGGGGGAGCTTGCCACCCTGAAGGGAAGGGCACAAACTTAGCTGGGCGTGGGGCCACATGCTTTTGTAATCCCAGCTACTAACACTTGAATCCAGGAGGCAGAGGTTACAGTAAGCTGAGCTTGCACCACTGCACTCTAGACTCTGCATCTCAAACAAACAAAAAAACAATTGTGGGAAGGTTCCTAGGTTTACTGCACTCCAG
HEK293 SAMHD1 KO	CCATGGTAGAATACAGCACTACTTAGATTCCTACGGTCTCTGACTCCAGGCCATGGCTCCTGGATGGCATTTCTAGACCTGCCCTGGGCCGGGGGGAGCTTGCCACCCTGAAGGGAAGGGCAACATGGTGAAACCCCATGTCTACTAAAAATACAAAACTTAGCTGGGCGTGGGGCCACATGCTTTTGTAATCCCAGCTACTAACACTTGAATCCAGGAGGCAGAGGTTACAGTAAGCTGAGCTTGCACCACTGCACTCTAGACTCTGCATCTCAAACAAACAAAAAAACAATTGTGGGAAGGTTCCTAGGTTTACTGCACTCCAG
HEK293 SAMHD1 KO	CCATGGTAGAATACAGCACTACTTAGATTCCTACGGTCTCTGACTCCAGGCCATGGCTCCTGGATGGCATTTCTAGACCTGCCCTGGGCCGGGGGGAGCTTGCCACCCTGAAGGGATGGGCAACATGGTGAAACCCCATGTCTACTAAAAATACAAAACTTAGCTGGGCGTGGGGCCACATGCTTTTGTAATCCCAGCTACTAACACTTGAATCCAGGAGGCAGAGGTTACAGTAAGCTGAGCTTGCACCACTGCACTCTAGACTCTGCATCTCAAACAAACAAAAAAACAATTGTGGGAAGGTTCCTAGGTTTACTGCACTCCAG
HEK293 SAMHD1 KO	CCATGGTAGAATACAGCACTACTTAGATTCCTACGGTCTCTGACTCCAGGCCATGGCTCCTGGATGGCATTTCTAGACCTGCCCTGGGCCGGGGGGAGCTTGCCACCCTGAAGGGAATGGGCAACATGGTGAAACCCCATGTCTACTAAAAATACAAAACTTAGCTGGGCGTGGGGCCACATGCTTTTGTGATCCCAGCTACTAACACTTGAATCCAGGAGGCAGAGGTTACAGTAAGCTGAGCTTGCACCACTGCACTCTAGACTCTGCATCTCAAACAAACAAAAAAACAATTGTGGGAAGGTTCCTAGGTTTACTGCACTCCAG
HEK293 SAMHD1 KO	CCATGGTAGAATACAGCACTACTTAGATTCCTACGGTCTCTGACTCCAGGCCATGGCTCCTGGATGGCATTTCTAGACCTGCCCTGGGCCGGGGGGAGCTTGCCACCCTGAAGGGAAGGTGGGCAACATGGTGAAACCCCATGTCTACTAAAAATACAAAACTTAGCTGGGCGTGGGGCCACATGCTTTTGTAATCCCAGCTACTAACACTTGAATCCAGGAGGCAGAGGTTACAGTAAGCTGAGCTTGCACCACTGCACTCTAGACTCTGCATCTCAAACAAACAAAAAAACAATTGTGGGAAGGTTCCTAGGTTTACTGCACTCCAG
HEK293 SAMHD1 KO	CCATGGTAGAATACAGCACTACTTAGATTCCTACGGTCTCTGACTCCAGGCCATGGCTCCTGGATGGCATTTCTAGACCTGCCCTGGGCCGGGGGGAGCTTGCCACCCTGAAGGGAAGGGCACAAGCCTGGCTGGATTTCTGGGCAACATGGTGAAACCCCATGTCTACTAAAAATACAAAACTTAGCTGGGCGTGGGGCCACATGCTTTTGTAATCCCAGCTACTAACACTTGAATCCAGGAGGCAGAGGTTACAGTAAGCTGAGCTTGCACCACTGCACTCTAGACTCTGCATCTCAAACAAACAAAAAAACAATTGTGGGAAGGTTCCTAGGTTTACTGCACTCCAG
HEK293 SAMHD1 KO	CCATGGTAGAATACAGCACTACTTAGATTCCTACGGTCTCTGACTCCAGGCCATGGCTCCTGGATGGCATTTCTAGACCTGCCCTGGGCCGGGGGGAGCTTGCCACCCTGAAGGGAAGGGCACAAGCCTGGCTGGATTTCCCATCTGCTGATTCTGGGCAACATGGTGAAACCCCATGTCTACTAAAAATACAAAACTTAGCTGGGCGTGGGGCCACATGCTTTTGTAATCCCAGCTACTAACACTTGAATCCAGGAGGCAGAGGTTACAGTAAGCTGAGCTTGCACCACTGCACTCTAGACTCTGCATCTCAAACAAACAAAAAAACAATTGTGGGAAGGTTCCTAGGTTTACTGCACTCCAG
HEK293 SAMHD1 KO	CCATGGTAGAATACAGCACTACTTAGATTCCTACGGTCTCTGACTCCAGGCCATGGCTCCTGGATGGCATTTCTAGACCTGCCCTGGGCCGGGGGGAGCTTGCCACCCTGGCTCTTCAGTCAGCAGATGGGAAATCCAGCCAGGCTTGTGCCCTTTGGGCAACATGGTGAAACCCCATGTCTACTAAAAATACAAAACTTAGCTGGGCGTGGGGCCACATGCTTTTGTAATCCCAGCTACTAACACTTGAATCCAGGAGGCAGAGGTTACAGTAAGCTGAGCTTGCACCACTGCACTCTAGACTCTGCATCTCAAACAAACAAAAAAACAATTGTGGGAAGGTTCCTAGGTTTACTGCACTCCAG
HEK293 SAMHD1 KO	CCATGGTAGAATACAGCACTACTTAGATTCCTACGGTCTCTGACTCCAGGCCATGGCTCCTGGATGGCATTTCTAGACCTGCCCTGGGCCGGGGGGAGCTTGCCACCCTGAAGGGAAGGGCACAAGCCTGGCTGGATTTCCCATCTGCTGACTGACTGGGCAACATGGTGAAACCCCATGTCTACTAAAAATACAAAACTTAGCTGGGCGTGGGGCCACATGCTTTTGTAATCCCAGCTACTAACACTTGAATCCAGGAGGCAGAGGTTACAGTAAGCTGAGCTTGCACCACTGCACTCTAGACTCTGCATCTCAAACAAACAAAAAAACAATTGTGGGAAGGTTCCTAGGTTTACTGCACTCCAG
HEK293 SAMHD1 KO	CCATGGTAGAATACAGCACTACTTAGATTCCTACGGTCTCTGACTCCAGGCCATGGCTCCTGGATGGCATTTCTAGACCTGCCCTGGGCCGGGGGGAGCTTGCCACCCTGAAGGGAAGGGCAGGGAAGGGCACAAGCCTGGCTGGATTTCCCATCTGCTGACTGAAGAGCCTGAAACCCCATGTCTACTAAAAATACAAAACTTAGCTGGGCGTGGGGCCACATGCTTTTGTAATCCCAGCTACTAACACTTGAATCCAGGAGGCAGAGGTTACAGTAAGCTGAGCTTGCACCACTGCACTCTAGACTCTGCATCTCAAACAAACAAAAAAACAATTGTGGGAAGGTTCCTAGGTTTACTGCACTCCAG
HEK293 SAMHD1 KO	CCATGGTAGAATACAGCACTACTTAGATTCCTACGGTCTCTGACTCCAGGCCATGGCTCCTGGATGGCATTTCTAGACCTGCCCTGGGCCGGGGGGAGCTTGCCACCCTGAAGGGAAGGGCACAAGCCTGGCTGGATTTCCCATCTGCTGACTGAAGAGCCGGGCAACATGGTGAAACCCCATGTCTACTAAAAATACAAAACTTAGCTGGGCGTGGGGCCACATGCTTTTGTAATCCCAGCTACTAACACTTGAATCCAGGAGGCAGAGGTTACAGTAAGCTGAGCTTGCACCACTGCACTCTAGACTCTGCATCTCAAACAAACAAAAAAACAATTGTGGGAAGGTTCCTAGGTTTACTGCACTCCAG
HEK293 SAMHD1 KO	CCATGGTAGAATACAGCACTACTTAGATTCCTACGGTCTCTGACTCCAGGCCATGGCTCCTGGATGGCATTTCTAGACCTGCCCTGGGCCGGGGGGAGCTTGCCACCCTGAAGGGAAGGGCACAAGCCTGGCTGGATTTCCCATCTGCTGACTGAAGAGCTGGGCAACATGGTGAAACCCCATGTCTACTAAAAATACAAAACTTAGCTGGGCGTGGGGCCACATGCTTTTGTAATCCCAGCTACTAACACTTGAATCCAGGAGGCAGAGGTTACAGTAAGCTGAGCTTGCACCACTGCACTCTAGACTCTGCATCTCAAACAAACAAAAAAACAATTGTGGGAAGGTTCCTAGGTTTACTGCACTCCAG
HEK293 SAMHD1 KO	CCATGGTAGAATACAGCACTACTTAGATTCCTACGGTCTCTGACTCCAGGCCATGGCTCCTGGATGGCATTTCTAGACCTGCCCTGGGCCGGGGGGAGCTTGCCACCCTGAAGGGAAGGGCACAAGCCTGGCTGGATTTCCCATCTGCTGACTGAAGAGCCTTTAGTAGACATGGGGTTGTGGCAACATGGTGAAACCCCATGTCTACTAAAAATACAAAACTTAACTGGGCGTGGGGCCACATGCTTTTGTAATCCCAGCTACTAACACTTGAATCCAGGAGGCAGAGGTTACAGTAAGCTGAGCTTGCACCACTGCACTCTAGACTCTGCATCTCAAACAAACAAAAAAACAATTGTGGGAAGGTTCCTAGGTTTACTGCACTCCAG
HEK293 SAMHD1 KO	CCATGGTAGAATACAGCACTACTTAGATTCCTACGGTCTCTGACTCCAGGCCATGGCTCCTGGATGGCATTTCTAGACCTGCCCTGGGCCGGGGGGAGCTTGCCACCCTGAAGGGAAGGGCACAAGCCTGGCTGGATTTCCCATCTGCTGACTGAAGAGCCAAGCCTGGCTGGATTTCCCATCTGCTGACTGAAGAGCCTGGGCAACATGGTGAAACCCCATGTCTACTAAAAATACAAAACTTAGCTGGGCGTGGGGCCACATGCTTTTGTAATCCCAGCTACTAACACTTGAATCCAGGAGGCAGAGGTTACAGTAAGCTGAGCTTGTACCACTGCACTCTAGACTCTGCATCTCAAACAAACAAAAAAACAATTGTGGGAAGGTTCCTAGGTTTAC…
HEK293 SAMHD1 KO	CCATGGTAGAATACAGCACTACTTAGATTCCTACGGTCTCTGACTCCAGGCCATGGCTCCTGGATGGCATTTCTAGACCTGCCCTGGGCCGGGGGGAGCTTGCCACCCTGAAGGGAAGGGCACAAGCCTGGCTGGATTTCCCATCTGCTGACTGAAGAGCCCAAGGCAGCTCAGCAAACAGTCTTTGGGGAAATTGAGGACCTTTTGTGGGCAACATGGTGAAACCCCATGTCTACTAAAAATACAAAACTTAGCTGGGCGTGGGGCCACATGCTTTTGTAATCCCAGCTACTAACACTTGAATCCAGGAGGCAGAGGTTACAGTAAGCTGAGCTTGCACCACTGCACTCTAGACTCTGCATCTCAAACAAACAAAAAAACAATTGTGGGAAGGTTCCT…
HEK293 SAMHD1 KO	CCATGGTAGAATACAGCACTACTTAGATTCCTACGGTCTCTGACTCCAGGCCATGGCTCCTGGATGGCATTTCTAGACCTGCCCTGGGCCGGGGGGAGCTTGCCACCCTGAAGGGAAGGGCACAAGCCTGGCTGGATTTCCCATCTGCTGACTGAAGATGGGCAACATGGTGAAACCCCATGTCTACTAAAAATACAAAACTTAGCTGAGGGAAGGGCACAAGCCTGGCTGGATTTCCCATCTGCTGACTGAAGATGGGCAACATGGTGAAACCCCATGTCTACTAAAAATACAAAACTTAGCTGGGCGTGGGGCCACATGCTTTTGTAATCCCAGCTACTAACACTTGAATCCAGGAGGCAGAGGTTACAGTAAGCTGAGCTTGCACCACTGCACTCT…
HEK293 SAMHD1 KO	CCATGGTAGAATACAGCACTACTTAGATTCCTACGGTCTCTGACTCCAGGCCATGGCTCCTGGATGGCATTTCTAGACCTGCCCTGGGCCGGGGGGAGCTTGCCACCCTGAAGGGAAGGGCACAAGCCTGGCTGGATTTCCCATCTGCTGACTGAAGACCCTTCCCTGGCTGGATTTCCCATGGGCAACATGGTGAAACCCCATGTCTACTAAAAATACGAATGGCTGGATTTCCCATCTGCTGACTGAAGACCCTTCCCTGGCTGGATTTCCCATGGGCAACATGGTGAAACCCCATGTCTACTAAAAATACAAAACTTAGCTGGGCGTGGGGCCACATGCTTTTGTAATCCCAGCTACTAACACTTGAATCCAGGAGGCAGAGGTTACAGTAAGCTG…
HEK293 SAMHD1 KO	CCATGGTAGAATACAGCACTACTTAGATTCCTACGGTCTCTGACTCCAGGCCATGGCTCCTGGATGGCATTTCTAGACCTGCCCTGGGCCGGGGGGAGCTTGCCACCCTGAAGGGAAGGGCACAAGCCTGGCTGGATTTCCCATCTGCTGACTGAAGAGCCATAGCCGGGCATGGTGGTGCACACCTGTGCTCCTAGCTACTCAGGAGGCTGAGGTGGGAAGATTGCTTGAGCCCGGGAGGCGGAAGTTGCAGGCAGCTGAGATTGTACACTGCATTCCAGCTTCAGTAAGAGAGGAAGACCCCACCTCAAAAAGAAGAAAAAAAACTTGTATTTTTTTTCAAATATGTATGAAAGGAAAGAATGGGCAACATGGTGAAACCCCATGTCTACTAAAAAT…
HEK293 SAMHD1 KO	CCATGGTAGAATACAGCACTACTTAGATTCCTACGGTCTCTGACTCCAGGCCATGGCTCCTGGATGGCATTTCTAGACCTGCCCTGGGCCGGGGGGAGCTTGCCACCCTGAAGGGAAGGGCAGCGGTGGTTTTTTTGCCGGATCAAGAGCTACCAACTCTTTTTCCGAAGGTAACTGGCTTCAGCAGAGCGCAGATACCAAATACTGTTCTTCTAGTGTAGCCGTAGTTAGGCCACCACTTCAAGAACTCTGTAGCACCGCCTACATACCTCGCTCTGCTAATCCTGTTACCAGTGGCTGCTGCCAGTGGCGATAAGTCGTGTCTTACCGGGTTGGACTCAAGACGATAGTTACCGGATAAGGCGCAGCGGTCGGGCTGAACGGGGGGTTCGTGCACAC…
HEK293 SAMHD1 KO + Flag-SAMHD1	CCATGGTAGAATACAGCACTACTTAGATTCCTACGGTCTCTGACTCCAGGCCATGGCTCCTGGATGGCATTTCTAGACCTGCCCTGGGCCGGGGGGAGCTTGCCACCCTGAAGGGCGTGGGGCCACATGCTTTTGTAATCCCAGCTACTAACACTTGAATCCAGGAGGCAGAGGTTACAGTAAGCTGAGCTTGCACCACTGCACTCTAGACTCTGCATCTCAAACAAACAAAAAAACAATTGTGGGAAGGTTCCTAGGTTTACTGCACTCCAG
HEK293 SAMHD1 KO + Flag-SAMHD1	CCATGGTAGAATACAGCACTACTTAGATTCCTACGGTCTCTGACTCCAGGCCATGGCTCCTGGATGGCATTTCTAGACCTGCCCTGGGCCGGGGGGAGCTTGCCACCCTGAAGGGAAGGGCACGGGGCCACATGCTTTTGTAATCCCAGCTACTAACACTTGAATCCAGGAGGCAGAGGTTACAGTAAGCTGAGCTTGCACCACTGCACTCTAGACTCTGCATCTCAAACAAACAAAAAAACAATTGTGGGAAGGTTCCTAGGTTTACTGCACTCCAG
HEK293 SAMHD1 KO + Flag-SAMHD1	CCATGGTAGAATACAGCACTACTTAGATTCCTACGGTCTCTGACTCCAGGCCATGGCTCCTGGATGGCATTTCTAGACCTGCCCTGGGCCGGGGGGAGCTTGCCACCCTGAAGGGAAGGGCATGGGGCCACATGCTTTTGTAATCCCAGCTACTAACACTTGAATCCAGGAGGCAGAGGTTACAGTAAGCTGAGCTTGCACCACTGCACTCTAGACTCTGCATCTCAAACAAACAAAAAAACAATTGTGGGAAGGTTCCTAGGTTTACTGCACTCCAG
HEK293 SAMHD1 KO + Flag-SAMHD1	CCATGGTAGAATACAGCACTACTTAGATTCCTACGGTCTCTGACTCCAGGCCATGGCTCCTGGATGGCATTTCTAGACCTGCCCTGGGCCGGGGGGAGCTTGCCACCCTGAAGGGAAACTTAGCTGGGCGTGGGGCCACATGCTTTTGTAATCCCAGCTACTAACACTTGAATCCAGGAGGCAGAGGTTACAGTAAGCTGAGCTTGCACCACTGCACTCTAGACTCTGCATCTCAAACAAACAAAAAAACAATTGTGGGAAGGTTCCTAGGTTTACTGCACTCCAG
HEK293 SAMHD1 KO + Flag-SAMHD1	CCATGGTAGAATACAGCACTACTTAGATTCCTACGGTCTCTGACTCCAGGCCATGGCTCCTGGATGGCATTTCTAGACCTGCCCTGGGCCGGGGGGAGCTTGCCACCCTGAAAAATACAAAACTTAGCTGGGCGTGGGGCCACATGCTTTTGTAATCCCAGCTACTAACACTTGAATCCAGGAGGCAGAGGTTACAGTAAGCTGAGCTTGCACCACTGCACTCTAGACTCTGCATCTCAAACAAACAAAAAAACAATTGTGGGAAGGTTCCTAGGTTTACTGCACTCCAG
HEK293 SAMHD1 KO + Flag-SAMHD1	CCATGGTAGAATACAGCACTACTTAGATTCCTACGGTCTCTGACTCCAGGCCATGGCTCCTGGATGGCATTTCTAGACCTGCCCTGGGCCGGGGGGAGCTTGCCACCCTGAAGGGTAAAAATACAAAACTTAGCTGGGCGTGGGGCCACATGCTTTTGTAATCCCAGCTACTAACACTTGAATCCAGGAGGCAGAGGTTACAGTAAGCTGAGCTTGCACCACTGCACTCTAGACTCTGCATCTCAAACAAACAAAAAAACAATTGTGGGAAGGTTCCTAGGTTTACTGCACTCCAG
HEK293 SAMHD1 KO + Flag-SAMHD1	CCATGGTAGAATACAGCACTACTTAGATTCCTACGGTCTCTGACTCCAGGCCATGGCTCCTGGATGGCATTTCTAGACCTGCCCTGGGCCGGGGGGAGCTTGCCACCCTGAAGGGAAGGGCACAAGCCTGGCTGGATTTCCCATCTGGGCGTGGGTGCCACATGCTTTTGTAATCCCAGCTACTAACACTTGAATCCAGGAGGCAGAGGTTACAGTAAGCTGAGCTTGCACCACTGCACTCTAGACTCTGCATCTCAAACAAACAAAAAAACAATTGTGGGAAGGTTCCTAGGTTTACTGCACTCCAG
HEK293 SAMHD1 KO + Flag-SAMHD1	CCATGGTAGAATACAGCACTACTTAGATTCCTACGGTCTCTGACTCCAGGCCATGGCTCCTGGATGGCATTTCTAGACCTGCCCTGGGCCGGGGGGAGCTTGCCACCCTGAAGGGAAGTGAAACCCCATGTCTACTAAAAATACAAAACTTAGCTGGGCGTGGGGCCACATGCTTTTGTAATCCCAGCTACTAACACTTGAATCCAGGAGGCAGAGGTTACAGTAAGCTGAGCTTGCACCACTGCACTCTAGACTCTGCATCTCAAACAAACAAAAAAACAATTGTGGGAAGGTTCCTAGGTTTACTGCACTCCAG
HEK293 SAMHD1 KO + Flag-SAMHD1	CCATGGTAGAATACAGCACTACTTAGATTCCTACGGTCTCTGACTCCAGGCCATGGCTCCTGGATGGCATTTCTAGACCTGCCCTGGGCCGGGGGGAGCTTGCCACCCTGAAGGGAAGGGCACAATCCCCATGTCTACTAAAAATACAAAACTTAGCTGGGCGTGGGGCCACATGCTTTTGTAATCCCAGCTACTAACACTTGAATCCAGGAGGCAGAGGTTACAGTAAGCTGAGCTTGCACCACTGCACTCTAGACTCTGCATCTCAAACAAACAAAAAAACAATTGTGGGAAGGTTCCTAGGTTTACTGCACTCCAG
HEK293 SAMHD1 KO + Flag-SAMHD1	CCATGGTAGAATACAGCACTACTTAGATTCCTACGGTCTCTGACTCCAGGCCATGGCTCCTGGATGGCATTTCTAGACCTGCCCTGGGCCGGGGGGAGCTTGCCACCCTGAAGGGAAGGGCAGAAACCCCATGTCTACTAAAAATACAAAACTTAGCTGGGCGTGGGGCCACATGCTTTTGTAATCCCAGCTACTAACACTTGAATCCAGGAGGCAGAGGTTACAGTAAGCTGAGCTTGCACCACTGCACTCTAGACTCTGCATCTCAAACAAACAAAAAAACAATTGTGGGAAGGTTCCTAGGTTTACTGCACTCCAG
HEK293 SAMHD1 KO + Flag-SAMHD1	CCATGGTAGAATACAGCACTACTTAGATTCCTACGGTCTCTGACTCCAGGCCATGGCTCCTGGATGGCATTTCTAGACCTGCCCTGGGCCGGGGGGAGCTTGCCACCCTGAAGGGAAGGGCACGGTGAAACCCCATGTCTACTAAAAATACAAAACTTAGCTGGGCGTGGGGCCACATGCTTTTGTAATCCCAGCTACTAACACTTGAATCCAGGAGGCAGAGGTTACAGTAAGCTGAGCTTGCACCACTGCACTCTAGACTCTGCATCTCAAACAAACAAAAAAACAATTGTGGGAAGGTTCCTAGGTTTACTGCACTCCAG
HEK293 SAMHD1 KO + Flag-SAMHD1	CCATGGTAGAATACAGCACTACTTAGATTCCTACGGTCTCTGACTCCAGGCCATGGCTCCTGGATGGCATTTCTAGACCTGCCCTGGGCCGGGGGGAGCTTGCCACCCTGAAGGGAAGGGCACAAGCCTGGCTGGATTTCCCATCTGCTAAAAATACAAAACTTAGCTGGGCGTGGGGCCACATGCTTTTGTAATCCCAGCTACTAACACTTGAATCCAGGAGGCAGAGGTTACAGTAAGCTGAGCTTGCACCACTGCACTCTAGACTCTGCATCTCAAACAAACAAAAAAACAATTGTGGGAAGGTTCCTAGGTTTACTGCACTCCAG
HEK293 SAMHD1 KO + Flag-SAMHD1	CCATGGTAGAATACAGCACTACTTAGATTCCTACGGTCTCTGACTCCAGGCCATGGCTCCTGGATGGCATTTCTAGACCTGCCCTGGGCCGGGGGGAGCTTGCCACCCTGAAGGGAAGGGCACTGGGCAACATGGTGAAACCCCATGTCTACTAAAAATACAAAACTTAGCTGGGCGTGGGGCCACATGCTTTTGTAATCCCAGCTACTAACACTTGAATCCAGGAGGCAGAGGTTACAGTAAGCTGAGCTTGCACCACTGCACTCTAGACTCTGCATCTCAAACAAACAAAAAAACAATTGTGGGAAGGTTCCTAGGTTTACTGCACTCCAG
HEK293 SAMHD1 KO + Flag-SAMHD1	CCATGGTAGAATACAGCACTACTTAGATTCCTACGGTCTCTGACTCCAGGCCATGGCTCCTGGATGGCATTTCTAGACCTGCCCTGGGCCGGGGGGAGCTTGCCACCCTGAAGGGAAGGGCACAAGGTGAAACCCCATGTCTACTAACCCCATGTCTACTAAAAATACAAAACTTAGCTGGGCGTGGGGCCACATGCTTTTGTAATCCCAGCTACTAACACTTGAATCCAGGAGGCAGAGGTTACAGTAAGCTGAGCTTGCACCACTGCACTCTAGACTCTGCATCTCAAACAAACAAAAAAACAATTGTGGGAAGGTTCCTAGGTTTACTGCACTCCAG
HEK293 SAMHD1 KO + Flag-SAMHD1	CCATGGTAGAATACAGCACTACTTAGATTCCTACGGTCTCTGACTCCAGGCCATGGCTCCTGGATGGCATTTCTAGACCTGCCCTGGGCCGGGGGGAGCTTGCCACCCTGAAGGGAAGGGCACAAGCCTGGCTGGATTTCCATGGTGAAACCCCATGTCTACTAAAAATACAAAACTTAGCTGGGCGTGGGGCCACATGCTTTTGTAATCCCAGCTACTAACACTTGAATCCAGGAGGCAGAGGTTACAGTAAGCTGAGCTTGCACCACTGCACTCTAGACTCTGCATCTCAAACAAACAAAAAAACAATTGTGGGAAGGTTCCTAGGTTTACTGCACTCCAG
HEK293 SAMHD1 KO + Flag-SAMHD1	CCATGGTAGAATACAGCACTACTTAGATTCCTACGGTCTCTGACTCCAGGCCATGGCTCCTGGATGGCATTTCTAGACCTGCCCTGGGCCGGGGGGAGCTTGCCACCCTGAAGGGAAGGGCACAAGCCTGGCTGGATTTCCCATCTGCTGGGCAACATGGTGAAACCCCATGTCTACTAAAAATACAAAACTTAGCTGGGCGTGGGGCCACATGCTTTTGTAATCCCAGCTACTAACACTTGAATCCAGGAGGCAGAGGTTACAGTAAGCTGAGCTTGCACCACTGCACTCTAGACTCTGCATCTCAAACAAACAAAAAAACAATTGTGGGAAGGTTCCTAGGTTTACTGCACTCCAG
HEK293 SAMHD1 KO + Flag-SAMHD1	CCATGGTAGAATACAGCACTACTTAGATTCCTACGGTCTCTGACTCCAGGCCATGGCTCCTGGATGGCATTTCTAGACCTGCCCTGGGCCGGGGGGAGCTTGCCACCCTGAAGGGAAGGATAGAGTTGGTCAAGACCAATGCGGAGCATATACGCCCGGAGCCGCGGCGATCCTGCAAGCTCCGGATGCCTCCGCTCGAAGTAGCGCGTCTGCTGCTCCATACAAGCCAACCACGGCCTCCAGAAAAGCAGAGGCTGAAGCTGAAGGACGGCGGCCACTACGACGCTGAGGTCAAGACCACCTACAAGGCCAAGAAGCCCGTGCAGCTGCCCGGCGCCTACAACGTCAACATCAAGTTGGACATCACCTCCCACAACGTCAATGACCGCTGTTATGCGG…
HEK293 SAMHD1 KO + Flag-SAMHD1	CCATGGTAGAATACAGCACTACTTAGATTCCTACGGTCTCTGACTCCAGGCCATGGCTCCTGGATGGCATTTCTAGACCTGTGGGCGTGGGGCCACATGCTTTTGTAATCCCAGCTACTAACACTTGAATCCAGGAGGCAGAGGTTACAGTAAGCTGAGCTTGCACCACTGCACTCTAGACTCTGCATCTCAAACAAACAAAAAAACAATTGTGGGAAGGTTCCTAGGTTTACTGCACTCCAG
HEK293 SAMHD1 KO + Flag-SAMHD1	CCATGGTAGAATACAGCACTACTTAGATTCCTACGGTCTCTGACTCCAGGCCATGGCTCCTGGATGGCATTTCTAGACCTGCCCTGGGCCGGGGGGAGCTTGCCACCCTGAAGGGAGTGGGGCCACATGCTTTTGTAATCCCAGCTACTAACACTTGAATCCAGGAGGCAGAGGTTACAGTAAGCTGAGCTTGCACCACTGCACTCTAGACTCTGCATCTCAAACAAACAAAAAAACAATTGTGGGAAGGTTCCTAGGTTTACTGCACTCCAG
HEK293 SAMHD1 KO + Flag-SAMHD1	CCATGGTAGAATACAGCACTACTTAGATTCCTACGGTCTCTGACTCCAGGCCATGGCTCCTGGATGGCATTTCTAGACCTGCCCTGGGCCGGGGGGAGCTTGCCACCCTGAAGGGGCGTGGGGCTCACATGCTTTTGTAATCCCAGCTACTAACACATTGTAATCCAGGAGGCAGAGGTTACAGTAAGCTGAGCTTGCACCACTGCACTCTAGACTCTGCATCTCAAACAAACAAAAAAACAATTGTGGGAAGGTTCCTAGGTTTACTGCACTCCAG
HEK293 SAMHD1 KO + Flag-SAMHD1	CCATGGTAGAATACAGCACTACTTAGATTCCTACGGTCTCTGACTCCAGGCCATGGCTCCTGGATGGCATTTCTAGACCTGCCCTGGGCCGGGTGAAACCCCATGTCTACTAAAAATACAAAACTTAGCTGGGCGTGGGGCCACATGCTTTTGTAATCCCAGCTACTAACACTTGAATCCAGGAGGCAGAGGTTACAGTAAGCTGAGCTTGCACCACTGCACTCTAGACTCTGCATCTCAAACAAACAAAAAAACAATTGTGGGAAGGTTCCTAGGTTTACTGCACTCCAG
HEK293 SAMHD1 KO + Flag-SAMHD1	CCATGGTAGAATACAGCACTACTTAGATTCCTACGGTCTCTGACTCCAGGCCATGGCTCCTGGATGGCATTTCTAGACCTGCCCTGGGCCGGGGGGAGCTTGCCACCCTGAAGGGAAGGGCAAAACTTAGCTGGGCGTGGGGCCACATGCTTTTGTAATCCCAGCTACTAACACTTGAATCCAGGAGGCAGAGGTTACAGTAAGCTGAGCTTGCACCACTGCACTCTAGACTCTGCATCTCAAACAAACAAAAAAACAATTGTGGGAAGGTTCCTAGGTTTACTGCACTCCAG
HEK293 SAMHD1 KO + Flag-SAMHD1	CCATGGTAGAATACAGCACTACTTAGATTCCTACGGTCTCTGACTCCAGGCCATGGCTCCTGGATGGCATTTCTAGACCTGCCCTGGGCCGGGGGGAGCTTGCCACCCATGTCTACTAAAAATACAAAACTTAGCTGGGCGTGGGGCCACATGCTTTTGTAATCCCAGCTACTAACACTTGAATCCAGGAGGCAGAGGTTACAGTAAGCTGAGCTTGCACCACTGCACTCTAGACTCTGCATCTCAAACAAACAAAAAAACAATTGTGGGAAGGTTCCTAGGTTTACTGCACTCCAG
HEK293 SAMHD1 KO + Flag-SAMHD1	CCATGGTAGAATACAGCACTACTTAGATTCCTACGGTCTCTGACTCCAGGCCATGGCTCCTGGATGGCATTTCTAGACCTGCCCTGGGCCGGGGGGAGCTTGCCACCCTGAAGGGAAAAAAATACAAAACTTAGCTGGGCGTGGGGCCACATGCTTTTGTAATCCCAGCTACTAACACTTGAATCCAGGAGGCAGAGGTTACAGTAAGCTGAGCTTGCACCACTGCACTCTAGACTCTGCATCTCAAACAAACAAAAAAACAATTGTGGGAAGGTTCCTAGGTTTACTGCACTCCAG
HEK293 SAMHD1 KO + Flag-SAMHD1	CCATGGTAGAATACAGCACTACTTAGATTCCTACGGTCTCTGACTCCAGGCCATGGCTCCTGGATGGCATTTCTAGACCTGCCCTGGGCCGGGGGGAGCTTGCCACCCTGAAACCCCATGTCTACTAAAAATACAAAACTTAGCTGGGCGTGGGGCCACATGCTTTTGTAATCCCAGCTACTAACACTTGAATCCAGGAGGCAGAGGTTACAGTAAGCTGAGCTTGCACCACTGCACTCTAGACTCTGCATCTCAAACAAACAAAAAAACAATTGTGGGAAGGTTCCTAGGTTTACTGCACTCCAG
HEK293 SAMHD1 KO + Flag-SAMHD1	CCATGGTAGAATACAGCACTACTTAGATTCCTACGGTCTCTGACTCCAGGCCATGGCTCCTGGATGGCATTTCTAGACCTGCCCTGGGCCGGGGGGAGCTTGCCACCCTGAAGGGAAGGGCACAAGCCTGGCTGGATTTCCCGCTGGGCGTGGGGCCACATGCTTTTGTAATCCCAGCTACTAACACTTGAATCCAGGAGGCAGAGGTTACAGTAAGCTGAGCTTGCACCACTGCACTCTAGACTCTGCATCTCAAACAAACAAAAAAACAATTGTGGGAAGGTTCCTAGGTTTACTGCACTCCAG
HEK293 SAMHD1 KO + Flag-SAMHD1	CCATGGTAGAATACAGCACTACTTAGATTCCTACGGTCTCTGACTCCAGGCCATGGCTCCTGGATGGCATTTCTAGACCTGCCCTGGGCCGGGGGGAGCTTGCCACCCTGGAAACCCCATGTCTACTAAAAATACAAAACTTAGCTGGGCGTGGGGCCACATGCTTTTGTAATCCCAGCTACTAACACTTGAATCCAGGAGGCAGAGGTTACAGTAAGCTGAGCTTGCACCACTGCACTCTAGACTCTGCATCTCAAACAAACAAAAAAACAATTGTGGGAAGGTTCCTAGGTTTACTGCACTCCAG
HEK293 SAMHD1 KO + Flag-SAMHD1	CCATGGTAGAATACAGCACTACTTAGATTCCTACGGTCTCTGACTCCAGGCCATGGCTCCTGGATGGCATTTCTAGACCTGCCCTGGGCCGGGGGGAGCTTGCCACCCTGAAGGGAAGGGCACAAGCCTGGCTGGATTTCCCATCAGTCACTGGGCGTGGGGCCACATGCTTTTGTAATCCCAGCTACTAACACTTGAATCCAGGAGGCAGAGGTTACAGTAAGCTGAGCTTGCACCACTGCACTCTAGACTCTGCATCTCAAACAAACAAAAAAACAATTGTGGGAAGGTTCCTAGGTTTACTGCACTCCAG
HEK293 SAMHD1 KO + Flag-SAMHD1	CCATGGTAGAATACAGCACTACTTAGATTCCTACGGTCTCTGACTCCAGGCCATGGCTCCTGGATGGCATTTCTAGACCTGCCCTGGGCCGGGGGGAGCTTGCCACCCTGAAGGGAATGGGCAACATGGTGAAACCCCATGTCTACTAAAAATACAAAACTTAGCTGGGCGTGGGGCCACATGCTTTTGTAATCCCAGCTACTAACACTTGAATCCAGGAGGCAGAGGTTACAGTAAGCTGAGCTTGCACCACTGCACTCTAGACTCTGCATCTCAAACAAACAAAAAAACAATTGTGGGAAGGTTCCTAGGTTTACTGCACTCCAG
HEK293 SAMHD1 KO + Flag-SAMHD1	CCATGGTAGAATACAGCACTACTTAGATTCCTACGGTCTCTGACTCCAGGCCATGGCTCCTGGATGGCATTTCTAGACCTGCCCTGGGCCGGGGGGAGCTTGCCACCCTGAAGGGAAGGGCACATGGGCAACATGGTGAAACCCCATGTCTACTAAAAATACAAAACTTAGCTGGGCGTGGGGCCACATGCTTTTGTAATCCCAGCTACTAACACTTGAATCCAGGAGGCAGAGGTTACAGTAAGCTGAGCTTGCACCACTGCACTCTAGACTCTGCATCTCAAACAAACAAAAAAACAATTGTGGGAAGGTTCCTAGGTTTACTGCACTCCAG
HEK293 SAMHD1 KO + Flag-SAMHD1	CCATGGTAGAATACAGCACTACTTAGATTCCTACGGTCTCTGACTCCAGGCCATGGCTCCTGGATGGCATTTCTAGACCTGCCCTGGGCCGGGGGGAGCTTGCCACCCTGAAGGGAAGGGCACAAGCCTGGCTGGATTTCCCATCTGCTGACTGAAGAGGAAACCCCATGTCTACTAAAAATACAAAACTTAGCTGGGCGTGGGGCCACATGCTTTTGTAATCCCAGCTACTAACACTTGAATCCAGGAGGCAGAGGTTACAGTAAGCTGAGCTTGCACCACTGCACTCTAGACTCTGCATCTCAAACAAACAAAAAAACAATTGTGGGAAGGTTCCTAGGTTTACTGCACTCCAG
HEK293 SAMHD1 KO + Flag-SAMHD1	CCATGGTAGAATACAGCACTACTTAGATTCCTACGGTCTCTGACTCCAGGCCATGGCTCCTGGATGGCATTTCTAGACCTGCCCTGGGCCGGGGGGAGCTTGCCACCCTGAAGGGAAGGGCACAAGCCTGGCTGGATTTCCCGAAACCCCATGTCTACTAAAAATACAAAACTTAGCTGGGCTGGATTTCCCGAAACCCCATGTCTACTAAAAATACAAAACTTAGCTGGGCGTGGGGCCACATGCTTTTGTAATCCCAGCTACTAACACTTGAATCCAGGAGGCAGAGGTTACAGTAAGCTGAGCTTGCACCACTGCACTCTAGACTCTGCATCTCAAACAAACAAAAAAACAATTGTGGGAAGGTTCCTAGGTTTACTGCACTCCAG
HEK293 SAMHD1 KO + Flag-SAMHD1	CCATGGTAGAATACAGCACTACTTAGATTCCTACGGTCTCTGACTCCAGGCCATGGCTCCTGGATGGCATTTCTAGACCTGCCCTGGGCCGGGGGGAGCTTGCCACCCTGAAGGGAAGGGCACAAGCCTGGCTGGATTTCCCATCTGCTGACTGAAGGTGCGACCGGAAGGTCGGGAACCCCTTCCAGACAAAGCAGGGGAGTCGACCCTCCTGTCCAGATCAGGAGGGGAGAAAGGGCTCAGAGGAGGGGGTGCCGGAGGGACCGGGAAATCGGGGTCCTACGGAATGTGGAACCACCCACGAGGCCACGTCTGGAATGTCTTCGTGAGACCGGCCTCATCCTGAGGTGCGACCGGAAGGTCGGGAACCCCTTCCAGACAAAGCAGGGGAGTCGACCC…
HEK293 SAMHD1 KO + Flag-K11A	CCATGGTAGAATACAGCACTACTTAGATTCCTACGGTCTCTGACTCCAGGCCATGGCTCCTGGATGGCATTTCTAGCTGGGCGTGGGGCCACATGCTTTTGTAATCCCAGCTACTAACACTTGAATCCAGGAGGCAGAGGTTACAGTAAGCTGAGCTTGCACCACTGCACTCTAGACTCTGCATCTCAAACAAACAAAAAAACAATTGTGGGAAGGTTCCTAGGTTTACTGCACTCCAG
HEK293 SAMHD1 KO + Flag-K11A	CCATGGTAGAATACAGCACTACTTAGATTCCTACGGTCTCTGACTCCAGGCCATGGCTCCTGGATGGCATTTCTAGACCTGCCCTGGGCCGGGGGGAGCTTGCCACCCTGAAGGGGCGTGGGGCCACATGCTTTTGTAATCCCAGCTACTAACACTTGAATCCAGGAGGCAGAGGTTACAGTAAGCTGAGCTTGCACCACTGCACTCTAGACTCTGCATCTCAAACAAACAAAAAAACAATTGTGGGAAGGTTCCTAGGTTTACTGCACTCCAG
HEK293 SAMHD1 KO + Flag-K11A	CCATGGTAGAATACAGCACTACTTAGATTCCTACGGTCTCTGACTCCAGGCCATGGCTCCTGGATGGCATTTCTAGACCTGCCCTGGGCCGGGGGGAGCTTGCCACCCTGAAGGGAAGGGCACAGCTGGGCGTGGGGCCACATGCTTTTGTAATCCCAGCTACTAACACTTGAATCCAGGAGGCAGAGGTTACAGTAAGCTGAGCTTGCACCACTGCACTCTAGACTCTGCATCTCAAACAAACAAAAAAACAATTGTGGGAAGGTTCCTAGGTTTACTGCACTCCAG
HEK293 SAMHD1 KO + Flag-K11A	CCATGGTAGAATACAGCACTACTTAGATTCCTACGGTCTCTGACTCCAGGCCATGGCTCCTGGATGGCATTTCTAGACCTGCCCTGGGCCGGGGGGAGCTTGCCATGTCTACTAAAAATACAAAACTTAGCTGGGCGTGGGGCCACATGCTTTTGTAATCCCAGCTACTAACACTTGAATCCAGGAGGCAGAGGTTACAGTAAGCTGAGCTTGCACCACTGCACTCTAGACTCTGCATCTCAAACAAACAAAAAAACAATTGTGGGAAGGTTCCTAGGTTTACTGCACTCCAG
HEK293 SAMHD1 KO + Flag-K11A	CCATGGTAGAATACAGCACTACTTAGATTCCTACGGTCTCTGACTCCAGGCCATGGCTCCTGGATGGCATTTCTAGACCTGCCCTGGGCCGGGGGGAGCTTGCCACCCTGATGTCTACTAAAAATACAAAACTTAGCTGGGCGTGGGGCCACATGCTTTTGTAATCCCAGCTACTAACACTTGAATCCAGGAGGCAGAGGTTACAGTAAGCTGAGCTTGCACCACTGCACTCTAGACTCTGCATCTCAAACAAACAAAAAAACAATTGTGGGAAGGTTCCTAGGTTTACTGCACTCCAG
HEK293 SAMHD1 KO + Flag-K11A	CCATGGTAGAATACAGCACTACTTAGATTCCTACGGTCTCTGACTCCAGGCCATGGCTCCTGGATGGCATTTCTAGACCTGCCCTGGGCCGGGGGGAGCTTGCCACCCTGAACCCCATGTCTACTAAAAATACAAAACTTAGCTGGGCGTGGGGCCACATGCTTTTGTAATCCCAGCTACTAACACTTGAATCCAGGAGGCAGAGGTTACAGTAAGCTGAGCTTGCACCACTGCACTCTAGACTCTGCATCTCAAACAAACAAAAAAACAATTGTGGGAAGGTTCCTAGGTTTACTGCACTCCAG
HEK293 SAMHD1 KO + Flag-K11A	CCATGGTAGAATACAGCACTACTTAGATTCCTACGGTCTCTGACTCCAGGCCATGGCTCCTGGATGGCATTTCTAGACCTGCCCTGGGCCGGGGGGAGCTTGCCACCCTGAAGGGCATGTCTACTAAAAATACAAAACTTAGCTGGGCGTGGGGCCACATGCTTTTGTAATCCCAGCTACTAACACTTGAATCCAGGAGGCAGAGGTTACAGTAAGCTGAGCTTGCACCACTGCACTCTAGACTCTGCATCTCAAACAAACAAAAAAACAATTGTGGGAAGGTTCCTAGGTTTACTGCACTCCAG
HEK293 SAMHD1 KO + Flag-K11A	CCATGGTAGAATACAGCACTACTTAGATTCCTACGGTCTCTGACTCCAGGCCATGGCTCCTGGATGGCATTTCTAGACCTGCCCTGGGCCGGGGGGAGCTTGCCACCCTGAAGGGGAGAAACCCCATGTCTACTAAAAATACAAAACTTAGCTGGGCGTGGGGCCACATGCTTTTGTAATCCCAGCTACTAACACTTGAATCCAGGAGGCAGAGGTTACAGTAAGCTGAGCTTGCACCACTGCACTCTAGACTCTGCATCTCAAACAAACAAAAAAACAATTGTGGGAAGGTTCCTAGGTTTACTGCACTCCAG
HEK293 SAMHD1 KO + Flag-K11A	CCATGGTAGAATACAGCACTACTTAGATTCCTACGGTCTCTGACTCCAGGCCATGGCTCCTGGATGGCATTTCTAGACCTGCCCTGGGCCGGGGGGAGCTTGCCACCCTGAAGGGATGGTGAAACCCCATGTCTACTAGAAATACAAAACTTAGCTGGGCGTGGGGCCACATGCTTTTGTAATCCCAGCTACTAACACTTGAATCCAGGAGGCAGAGGTTACAGTAAGCTGAGCTTGCACCACTGCACTCTAGACTCTGCATCTCAGACAAACAAAAAAACAATTGTGGGAAGGTTCCTAGGTTTACTGCACTCCAG
HEK293 SAMHD1 KO + Flag-K11A	CCATGGTAGAATACAGCACTACTTAGATTCCTACGGTCTCTGACTCCAGGCCATGGCTCCTGGATGGCATTTCTAGACCTGCCCTGGGCCGGGGGGAGCTTGCCACCCTGAAGGGAAGGGCACATGGTGAAACCCCATGTCTACTAAAAATACAAAACTTAGCTGGGCGTGGGGCCACATGCTTTTGTAATCCCAGCTACTAACACTTGAATCCAGGAGGCAGAGGTTACAGTAAGCTGAGCTTGCACCACTGCACTCTAGACTCTGCATCTCAAACAAACAAAAAAACAATTGTGGGAAGGTTCCTAGGTTTACTGCACTCCAG
HEK293 SAMHD1 KO + Flag-K11A	CCATGGTAGAATACAGCACTACTTAGATTCCTACGGTCTCTGACTCCAGGCCATGGCTCCTGGATGGCATTTCTAGACCTGCCCTGGGCCGGGGGGAGCTTGCCACCCTGAAGGGAAGGGCAACATGGTGAAACCCCATGTCTACTAAAAATACAAAACTTAGCTGGGCGTGGGGCCACATGCTTTTGTAATCCCAGCTACTAACACTTGAATCCAGGAGGCAGAGGTTACAGTAAGCTGAGCTTGCACCACTGCACTCTAGACTCTGCATCTCAAACAAACAAAAAAACAATTGTGGGAAGGTTCCTAGGTTTACTGCACTCCAG
HEK293 SAMHD1 KO + Flag-K11A	CCATGGTAGAATACAGCACTACTTAGATTCCTACGGTCTCTGACTCCAGGCCATGGCTCCTGGATGGCATTTCTAGACCTGCCCTGGGCCGGGGGGAGCTTGCCACCCTGAAGGGAAGGGCACAATGGTGAAACCCCATGTCTACTAAAAATACAAAACTTAGCTGGGCGTGGGGCCACATGCTTTTGTAATCCCAGCTACTAACACTTGAATCCAGGAGGCAGAGGTTACAGTAAGCTGAGCTTGCACCACTGCACTCTAGACTCTGCATCTCAAACAAACAAAAAAACAATTGTGGGAAGGTTCCTAGGTTTACTGCACTCCAG
HEK293 SAMHD1 KO + Flag-K11A	CCATGGTAGAATACAGCACTACTTAGATTCCTACGGTCTCTGACTCCAGGCCATGGCTCCTGGATGGCATTTCTAGACCTGCCCTGGGCCGGGGGGAGCTTGCCACCCTGAAGGGAAGGGGCAACATGGTGAAACCCCATGTCTACTAAAAATACAAAACTTAGCTGGGCGTGGGGCCACATGCTTTTGTAATCCCAGCTACTAACACTTGAATCCAGGAGGCAGAGGTTACAGTAAGCTGAGCTTGCACCACTGCACTCTAGACTCTGCATCTCAAACAAACAAAAAAACAATTGTGGGAAGGTTCCTAGGTTTACTGCACTCCAG
HEK293 SAMHD1 KO + Flag-K11A	CCATGGTAGAATACAGCACTACTTAGATTCCTACGGTCTCTGACTCCAGGCCATGGCTCCTGGATGGCATTTCTAGACCTGCCCTGGGCCGGGGGGAGCTTGCCACCCTGAAGGGAAGGTGGGCAACATGGTGAAACCCCATGTCTACTAAAAATACAAAACTTAGCTGGGCGTGGGGCCACATGCTTTTGTAATCCCAGCTACTAACACTTGAATCCAGGAGGCAGAGGTTACAGTAAGCTGAGCTTGCACCACTGCACTCTAGACTCTGCATCTCAAACAAACAAAAAAACAATTGTGGGAAGGTTCCTAGGTTTACTGCACTCCAG
HEK293 SAMHD1 KO + Flag-K11A	CCATGGTAGAATACAGCACTACTTAGATTCCTACGGTCTCTGACTCCAGGCCATGGCTCCTGGATGGCATTTCTAGACCTGCCCTGGGCCGGGGGGAGCTTGCCACCCTGAAGGGAAGGGCAGGGCAACATGGTGAAACCCCATGTCTACTAAAAATACAAAACTTAGCTGGGCGTGGGGCCACATGCTTTTGTAATCCCAGCTACTAACACTTGAATCCAGGAGGCAGAGGTTACAGTAAGCTGAGCTTGCACCACTGCACTCTAGACTCTGCATCTCAAACAAACAAAAAAACAATTGTGGGAAGGTTCCTAGGTTTACTGCACTCCAG
HEK293 SAMHD1 KO + Flag-K11A	CCATGGTAGAATACAGCACTACTTAGATTCCTACGGTCTCTGACTCCAGGCCATGGCTCCTGGATGGCATTTCTAGACCTGCCCTGGGCCGGGGGGAGCTTGCCACCCTGAAGGGAAGGGCAGGGCAACATGGTGAAACCCCATGTCTACTAAAAATACAAAACTTAGCTGGGCGTGGGGCCACATGCTTTTGTAATCCCAGCTACTAACACTTGAATCCAGGAGGCAGAGGTTACAGTAAGCTGAGCTTGCACCACTGCACTCTAGACTCTGCATCTCAAACAAACAAGAAAACAATTGTGGGAAGGTTCCTAGGTTTACTGCACTCCAG
HEK293 SAMHD1 KO + Flag-K11A	CCATGGTAGAATACAGCACTACTTAGATTCCTACGGTCTCTGACTCCAGGCCATGGCTCCTGGATGGCATTTCTAGACCTGCCCTGGGCCGGGGGGAGCTTGCCACCCTGAAGGGAAGGGCACAAGCCTGGCTGGCCATGGTGAAACCCCATGTCTACTAAAAATACAAAACTTAGCTGGGCGTGGGGCCACATGCTTTTGTAATCCCAGCTACTAACACTTGAATCCAGGAGGCAGAGGTTACAGTAAGCTGAGCTTGCACCACTGCACTCTAGACTCTGCATCTCAAACAAACAAAAAAACAATTGTGGGAAGGTTCCTAGGTTTACTGCACTCCAG
HEK293 SAMHD1 KO + Flag-K11A	CCATGGTAGAATACAGCACTACTTAGATTCCTACGGTCTCTGACTCCAGGCCATGGCTCCTGGATGGCATTTCTAGACCTGCCCTGGGCCGGGGGGAGCTTGCCACCCTGAAGGGAAGGGCACAAGCCTGGCTGGATTTCCCATCTGGGGTTTGAAGGGCACAAGCCTGGCTGGATTTCCCATCTGGTGAAACCCCATGTCTACTAAAAATACAAAACTTAGCTGGGCGTGGGGCCACATGCTTTTGTAATCCCAGCTACTAACACTTGAATCCAGGAGGCAGAGGTTACAGTAAGCTGAGCTTGCACCACTGCACTCTAGACTCTGCATCTCAAACAAACAAAAAAACAATTGTGGGAAGGTTCCTAGGTTTACTGCACTCCAG
HEK293 SAMHD1 KO + Flag-K11A	CCATGGTAGAATACAGCACTACTTAGATTCCTACGGTCTCTGACTCCAGGCCATGGCTCCTGGATGGCATTTCTAGACCTGCCCTGGGCCGGGGGGAGCTTGCCACCCTGAAGGGAAGGGCACAAGCCTGGCTGGATTTCCCATCTGCTAACCACACTGTAAGCACACCCTCCCACCAAGTGGCCCGTGCACTCTCTTTCTGTTTGCTTGCTTGCATATCTGATGCCTGGGCAGCCTTCTTTTGCCCTCTTTCAGGGTCTTCCTCAAAAGCATCTCTTGGGGAAACACCTCCCACAACGAGGACTACACCATCGTGGAACAGTACGAACGCGCCGAGGGCCGCCACTCCACCGGCGGCATGGACGAGCTGTACAAGTACATGCAGCGAGCCGATTCCGA…
HEK293 SAMHD1 KO + Flag-K11A	CCATGGTAGAATACAGCACTACTTAGATTCCTACGGTCTCTGACTCCAGGCCATGGCTCCTGGATGGCATTTCTAGACCTGCCCTGGGCCGGGGGGAGCTTGCCACCCTGAAGGGAAGGGCACAAGCCTGGCTGGATTTCCCATCTGCTGACTGAAAATGCCGTGGAAATCCTCCCCACCTCCCCTACTTTGCTCCCACCTCCCCCGATATCAGTGCCTGCTCAGCCACGTGATCACTGACGGCACAGTCACGTGATCACCGTATGATAAACCCGGAGCAGGAGATCGGCAAGGCCACCGCCAAGTACTTCTTCTACAGCAACATCATGAACTTCTTCAAGACCGAGATCACCCTGGCCAACGGCGAGATCCGCAAGCGCCCCCTGATCGAGACCAACG…
HEK293 SAMHD1 KO + Flag-K11A	CCATGGTAGAATACAGCACTACTTAGATTCCTACGGTCTCTGACTCCAGGCCATGGCTCCTGGATGGCATTTCTAGACCTGCCCTGGGCCGGGTGAAACCCCATGTCTACTAAAAATACAAAACTTAGCTGGGCGTGGGGCCACATGCTTTTGTAATCCCAGCTACTAACACTTGAATCCAGGAGGCAGAGGTTACAGTAAGCTGAGCTTGCACCACTGCACTCTAGACTCTGCATCTCAAACAAACAAAAAAACAATTGTGGGAAGGTTCCTAGGTTTACTGCACTCCAG
HEK293 SAMHD1 KO + Flag-K11A	CCATGGTAGAATACAGCACTACTTAGATTCCTACGGTCTCTGACTCCAGGCCATGGCTCCTGGATGGCATTTCTAGACCTGCCCTGGGCCGGGGGGAGCTTGCCACCCTGAAGGGAAGGGCAAAACTTAGCTGGGCGTGGGGCCACATGCTTTTGTAATCCCAGCTACTAACACTTGAATCCAGGAGGCAGAGGTTACAGTAAGCTGAGCTTGCACCACTGCACTCTAGACTCTGCATCTCAAACAAACAAAAAAACAATTGTGGGAAGGTTCCTAGGTTTACTGCACTCCAG
HEK293 SAMHD1 KO + Flag-K11A	CCATGGTAGAATACAGCACTACTTAGATTCCTACGGTCTCTGACTCCAGGCCATGGCTCCTGGATGGCATTTCTAGACCTGCCCTGGGCCGGGGGGAGCTTGCCACCCTGAAGGGTGAAACCCCATGTCTACTAAAAATACAAAACTTAGCTGGGCGTGGGGCCACATGCTTTTGTAATCCCAGCTACTAACACTTGAATCCAGGAGGCAGAGGTTACAGTAAGCTGAGCTTGCACCACTGCACTCTAGACTCTGCATCTCAAACAAACAAAAAAACAATTGTGGGAAGGTTCCTAGGTTTACTGCACTCCAG
HEK293 SAMHD1 KO + Flag-K11A	CCATGGTAGAATACAGCACTACTTAGATTCCTACGGTCTCTGACTCCAGGCCATGGCTCCTGGATGGCATTTCTAGACCTGCCCTGGGCCGGGGGGAGCTTGCCACCCTGAAGGGAAGGGCACAAGCCTGGCTGGATTTCCCATCTGCTGACTGAAGAGCCGGGCGTGGGGCCACATGCTTTTGTAATCCCAGCTACTAACACTTGAATCCAGGAGGCAGAGGTTACAGTAAGCTGAGCTTGCACCACTGCACTCTAGACTCTGCATCTCAAACAAACAAAAAAACAATTGTGGGAAGGTTCCTAGGTTTACTGCACTCCAG
HEK293 SAMHD1 KO + Flag-K11A	CCATGGTAGAATACAGCACTACTTAGATTCCTACGGTCTCTGACTCCAGGCCATGGCTCCTGGATGGCATTTCTAGACCTGCCCTGGGCCGGGGGGAGCTTGCCACCCTGAAGGGAAGGGCACAAGCCTGGCTGGATTTCCCATCTGCTGACTGAAGAGCTGGGCGTGGGGCCACATGCTTTTGTAATCCCAGCTACTAACACTTGAATCCAGGAGGCAGAGGTTACAGTAAGCTGAGCTTGCACCACTGCACTCTAGACTCTGCATCTCAAACAAACAAAAAAACAATTGTGGGAAGGTTCCTAGGTTTACTGCACTCCAG
HEK293 SAMHD1 KO + Flag-K11A	CCATGGTAGAATACAGCACTACTTAGATTCCTACGGTCTCTGACTCCAGGCCATGGCTCCTGGATGGCATTTCTAGACCTGCCCTGGGCCGGGGGGAGCTTGCCACCCTGAAGGGAAGGGCACAAGCCTGGCTGGATTGTCTACTAAAAATACAAAACTTAGCTGGGCGTGGGGCCACATGCTTTTGTAATCCCAGCTACTAACACTTGAATCCAGGAGGCAGAGGTTACAGTAAGCTGAGCTTGCACCACTGCACTCTAGACTCTGCATCTCAAACAAACAAAAAAACAATTGTGGGAAGGTTCCTAGGTTTACTGCACTCCAG
HEK293 SAMHD1 KO + Flag-K11A	CCATGGTAGAATACAGCACTACTTAGATTCCTACGGTCTCTGACTCCAGGCCATGGCTCCTGGATGGCATTTCTAGACCTGCCCTGGGCCGGGGGGAGCTTGCCACCCTGAAGGGAAGGGCGCAACATGGTGAAACCCCATGTCTACTAAAAATACAAAACTTAGCTGGGCGTGGGGCCACATGCTTTTGTAATCCCAGCTACTAACACTTGAATCCAGGAGGCAGAGGTTACAGTAAGCTGAGCTTGCACCACTGCACTCTAGACTCTGCATCTCAAACAAACAAAAAAACAATTGTGGGAAGGTTCCTAGGTTTACTGCACTCCAG
HEK293 SAMHD1 KO + Flag-K11A	CCATGGTAGAATACAGCACTACTTAGATTCCTACGGTCTCTGACTCCAGGCCATGGCTCCTGGATGGCATTTCTAGACCTGCCCTGGGCCGGGGGGAGCTTGCCACCCTGAAGGGAAGGGCACTGGGCAACATGGTGAAACCCCATGTCTACTAAAAATACAAAACTTAGCTGGGCGTGGGGCCACATGCTTTTGTAATCCCAGCTACTAACACTTGAATCCAGGAGGCAGAGGTTACAGTAAGCTGAGCTTGCACCACTGCACTCTAGACTCTGCATCTCAAACAAACAAAAAAACAATTGTGGGAAGGTTCCTAGGTTTACTGCACTCCAG
HEK293 SAMHD1 KO + Flag-K11A	CCATGGTAGAATACAGCACTACTTAGATTCCTACGGTCTCTGACTCCAGGCCATGGCTCCTGGATGGCATTTCTAGACCTGCCCTGGGCCGGGGGGAGCTTGCCACCCTGAAGGGCACAAGCCTGGCTGGGAATGGTGAAACCCCATGTCTACTAAAAATACAAAACTTAGCTGGGCGTGGGGCCACATGCTTTTGTAATCCCAGCTACTAACACTTGAATCCAGGAGGCAGAGGTTACAGTAAGCTGAGCTTGCACCACTGCACTCTAGACTCTGCATCTCAAACAAACAAAAAAACAATTGTGGGAAGGTTCCTAGGTTTACTGCACTCCAG
HEK293 SAMHD1 KO + Flag-K11A	CCATGGTAGAATACAGCACTACTTAGATTCCTACGGTCTCTGACTCCAGGCCATGGCTCCTGGATGGCATTTCTAGACCTGCCCTGGGCCGGGGGGAGCTTGCCACCCTGAAGGGAAGGGCACAAGCCTGGCTGGATTTCCCATCTGCTGACTGATGGGCAACATGGTGAAACCCCATGTCTACTAAAAATACAAAACTTAGCTGGGCGTGGGGCCACATGCTTTTGTAATCCCAGCTACTAACACTTGAATCCAGGAGGCAGAGGTTACAGTAAGCTGAGCTTGCACCACTGCACTCTAGACTCTGCATCTCAAACAAACAAAAAAACAATTGTGGGAAGGTTCCTAGGTTTACTGCACTCCAG
HEK293 SAMHD1 KO + Flag-K11A	CCATGGTAGAATACAGCACTACTTAGATTCCTACGGTCTCTGACTCCAGGCCATGGCTCCTGGATGGCATTTCTAGACCTGCCCTGGGCCGGGGGGAGCTTGCCACCCTGAAGGGTTGGGCAACATGGTGAAACCCCATGTCTACTAAAAATACAAAACTTAGCTGGGTGGGCAACATGGTGAAACCCCATGTCTACTAAAAATACAAAACTTAGCTGGGCGTGGGGCCACATGCTTTTGTAATCCCAGCTACTAACACTTGAATCCAGGAGGCAGAGGTTACAGTAAGCTGAGCTTGCACCACTGCACTCTAGACTCTGCATCTCAAACAAACAAAAAAACAATTGTGGGAAGGTTCCTAGGTTTACTGCACTCCAG
HEK293 SAMHD1 KO + Flag-K11A	CCATGGTAGAATACAGCACTACTTAGATTCCTACGGTCTCTGACTCCAGGCCATGGCTCCTGGATGGCATTTCTAGACCTGCCCTGGGCCGGGGGGAGCTTGCCACCCTGAAGGGAAGGGCACAAGCCTGGCTGGATTTCCCATCTGCTGAAGGGAAGGGCACAAGCCTGGCTGGATTTCCCATCTGCTCTTTGGGCAACATGGTGAAACCCCATGTCTACTAAAAATACAAAACTTAGCTGGATTTCCCATCTGCTCTTTGGGCAACATGGTGAAACCCCATGTCTACTAAAAATACAAAACTTAGCTGGGCGTGGGGCCACATGCTTTTGTAATCCCAGCTACTAACACTTGAATCCAGGAGGCAGAGGTTACAGTAAGCTGAGCTTGCACCACTGC…
HEK293 SAMHD1 KO + Flag-K11A	CCATGGTAGAATACAGCACTACTTAGATTCCTACGGTCTCTGACTCCAGGCCATGGCTCCTGGATGGCATTTCTAGACCTGCCCTGGGCCGGGGGGAGCTTGCCACCCTGAAGGGAAGGGCACAAGCCTGGCTGGATTTCCCATCTGCTGCACCGCCAACCACACTGGCAACCTGATAACCGACTCCAGCGCCACTATAGCGATAACTGGCACCAAACATTTCGGTAAACATCGGTTGTTGCACACACACCACCATGTCATGCGCAATGTTTTGGGCAACATGGTGAAACCCCATGTCTACTAAAAATACAAAACTTAGCTGGGCGTGGGGCCACATGCTTTTGTAATCCCAGCTACTAACACTTGAATCCAGGAGGCAGAGGTTACAGTAAGCTGAGC…
HEK293 SAMHD1 KO + Flag-K312A	CCATGGTAGAATACAGCACTACTTAGATTCCTACGGTCTCTGACTCCAGGCCATGGCTCCTGGATGGCATTTCTAGACCTGCCCTCTACTAAAAATACAAAACTTAGCTGGGCGTGGGGCCACATGCTTTTGTAATCCCAGCTACTAACACTTGAATCCAGGAGGCAGAGGTTACAGTAAGCTGAGCTTGCACCACTGCACTCTAGACTCTGCATCTCAAACAAACAAAAAAACAATTGTGGGAAGGTTCCTAGGTTTACTGCACTCCAG
HEK293 SAMHD1 KO + Flag-K312A	CCATGGTAGAATACAGCACTACTTAGATTCCTACGGTCTCTGACTCCAGGCCATGGCTCCTGGATGGCATTTCTAGACCTGCCCTGGGCCGGGGGGAGCTTGCCACCCTGAAGGGGGGCGTGGGGCCACATGCTTTTGTAATCCCAGCTACTAACACTTGAATCCAGGAGGCAGAGGTTACAGTAAGCTGAGCTTGCACCACTGCACTCTAGACTCTGCATCTCAAACAAACAAAAAAACAATTGTGGGAAGGTTCCTAGGTTTACTGCACTCCAG
HEK293 SAMHD1 KO + Flag-K312A	CCATGGTAGAATACAGCACTACTTAGATTCCTACGGTCTCTGACTCCAGGCCATGGCTCCTGGATGGCATTTCTAGACCTGCCCTGGGCCGGGGGGAGCTTGCCACCCTGAAGGGAACCCCATGTCTACTAAAAATACAAAACTTAGCTGGGCGTGGGGCCACATGCTTTTGTAATCCCAGCTACTAACACTTGAATCCAGGAGGCAGAGGTTACAGTAAGCTGAGCTTGCACCACTGCACTCTAGACTCTGCATCTCAAACAAACAAAAAAACAATTGTGGGAAGGTTCCTAGGTTTACTGCACTCCAG
HEK293 SAMHD1 KO + Flag-K312A	CCATGGTAGAATACAGCACTACTTAGATTCCTACGGTCTCTGACTCCAGGCCATGGCTCCTGGATGGCATTTCTAGACCTGCCCTGGGCCGGGGGGAGCTTGCCACCCTGAAGGGAAGGGCACAAGCCTGGCTGGATTTCCCATCTGCTGACCAGCGTGGGGCCACATGCTTTTGTAATCCCAGCTACTAACACTTGAATCCAGGAGGCAGAGGTTACAGTAAGCTGAGCTTGCACCACTGCACTCTAGACTCTGCATCTCAAACAAACAAAAAAACAATTGTGGGAAGGTTCCTAGGTTTACTGCACTCCAG
HEK293 SAMHD1 KO + Flag-K312A	CCATGGTAGAATACAGCACTACTTAGATTCCTACGGTCTCTGACTCCAGGCCATGGCTCCTGGATGGCATTTCTAGACCTGCCCTGGGCCGGGGGGAGCTTGCCACCCTGAAGGGAAGGGCACAAGCCTGGCTGGATTTCCATGTCTACTAAAAATACAAAACTTAGCTGGGCGTGGGGCCACATGCTTTTGTAATCCCAGCTACTAACACTTGAATCCAGGAGGCAGAGGTTACAGTAAGCTGAGCTTGCACCACTGCACTCTAGACTCTGCATCTCAAACAAACAAAAAAACAATTGTGGGAAGGTTCCTAGGTTTACTGCACTCCAG
HEK293 SAMHD1 KO + Flag-K312A	CCATGGTAGAATACAGCACTACTTAGATTCCTACGGTCTCTGACTCCAGGCCATGGCTCCTGGATGGCATTTCTAGACCTGCCCTGGGCCGGGGGGAGCTTGCCACCCTGAAGGGAAGGGCTGGGCAACATGGTGAAACCCCATGTCTACTAAAAATACAAAACTTAGCTGGGCGTGGGGCCACATGCTTTTGTAATCCCAGCTACTAACACTTGAATCCAGGAGGCAGAGGTTACAGTAAGCTGAGCTTGCACCACTGCACTCTAGACTCTGCATCTCAAACAAACAAAAAAACAATTGTGGGAAGGTTCCTAGGTTTACTGCACTCCAG
HEK293 SAMHD1 KO + Flag-K312A	CCATGGTAGAATACAGCACTACTTAGATTCCTACGGTCTCTGACTCCAGGCCATGGCTCCTGGATGGCATTTCTAGACCTGCCCTGGGCCGGGGGGAGCTTGCCACCCTGAAGGGAAGGGCATGGGCAACATGGTGAAACCCCATGTCTACTAAAAATACAGAAACTTAGCTGGGCGTGGGGCCACATGCTTTTGTAATCCCAGCTACTAACACTTGAATCCAGGAGGCAGAGGTTACAGTAAGCTGAGCTTGCACCACTGCACTCTAGACTCTGCATCTCAAACAAACAAAAAAACAATTGTGGGAAGGTTCCTAGGTTTACTGCACTCCAG
HEK293 SAMHD1 KO + Flag-K312A	CCATGGTAGAATACAGCACTACTTAGATTCCTACGGTCTCTGACTCCAGGCCATGGCTCCTGGATGGCATTTCTAGACCTGCCCTGGGCCGGGGGGAGCTTGCCACCCTGAAGGGTGGGCAACATGGTGAAACCCCATGTCTACTAAAAATACAAAACTTAGTAAAAATACAAAACTTAGCTGGGCGTGGGGCCACATGCTTTTGTAATCCCAGCTACTAACACTTGAATCCAGGAGGCAGAGGTTACAGTAAGCTGAGCTTGCACCACTGCACTCTAGACTCTGCATCTCAAACAAACAAAAAAACAATTGTGGGAAGGTTCCTAGGTTTACTGCACTCCAG
HEK293 SAMHD1 KO + Flag-K312A	CCATGGTAGAATACAGCACTACTTAGATTCCTACGGTCTCTGACTCCAGGCCATGGCTCCTGGATGGCATTTCTAGACCTGCCCTGGGCCGGGGGGAGCTTGCCACCCTGAAGGGAAGGGCACAAGCCTGGCTGGATTTCCCATCTGCTGACTGAAGAGCCATGTCTACTAAAAATACAAAACTTAGCTGGGCGTGGGGCCACATGCTTTTGTAATCCCAGCTACTAACACTTGAATCCAGGAGGCAGAGGTTACAGTAAGCTGAGCTTGCACCACTGCACTCTAGACTCTGCATCTCAAACAAACAAAAAAACAATTGTGGGAAGGTTCCTAGGTTTACTGCACTCCAG
HEK293 SAMHD1 KO + Flag-K312A	CCATGGTAGAATACAGCACTACTTAGATTCCTACGGTCTCTGACTCCAGGCCATGGCTCCTGGATGGCATTTCTAGACCTGCCCTGGGCCGGGGGGAGCTTGCCACCCTGAAGGGAAGGGCACAAGCCTGGCTGGATTTCCCATCTGCTTGGGCAACATGGTGAAACCCCATGTCTACTAAAAATACAAAACTTAGCTGGGCGTGGGGCCACATGCTTTTGTAATCCCAGCTACTAACACTTGAATCCAGGAGGCAGAGGTTACAGTAAGCTGAGCTTGCACCACTGCACTCTAGACTCTGCATCTCAAACAAACAAAAAAACAATTGTGGGAAGGTTCCTAGGTTTACTGCACTCCAG
HEK293 SAMHD1 KO + Flag-K312A	CCATGGTAGAATACAGCACTACTTAGATTCCTACGGTCTCTGACTCCAGGCCATGGCTCCTGGATGGCATTTCTAGACCTGCCCTGGGCCGGGGGGAGCTTGCCACCCTGAAGGGGGAAGGGCACAAGCCTGGCTGGATTTCCCATCTGCTGATGGGCAACATGGTGAAACCCCATGTCTACTAAAAATACAAAACTTAGCTGGGCGTGGGGCCACATGCTTTTGTAATCCCAGCTACTAACACTTGAATCCAGGAGGCAGAGGTTACAGTAAGCTGAGCTTGCACCACTGCACTCTAGACTCTGCATCTCAAACAAACAAAAAAACAATTGTGGGAAGGTTCCTAGGTTTACTGCACTCCAG
HEK293 SAMHD1 KO + Flag-K312A	CCATGGTAGAATACAGCACTACTTAGATTCCTACGGTCTCTGACTCCAGGCCATGGCTCCTGGATGGCATTTCTAGACCTGCCCTGGGCCGGGGGGAGCTTGCCACCCTGAAGGGAAGGGCACAAGCCTGGCTGGATTTCCCATCTGCTGACTGATGGGCAACATGGTGAAACCCCATGTCTACTAAAAATACAAAACTTAGCTGGGCGTGGGGCCACATGCTTTTGTAATCCCAGCTACTAACACTTGAATCCAGGAGGCAGAGGTTACAGTAAGCTGAGCTTGCACCACTGCACTCTAGACTCTGCATCTCAAACAAACAAAAAAACAATTGTGGGAAGGTTCCTAGGTTTACTGCACTCCAG
HEK293 SAMHD1 KO + Flag-K312A	CCATGGTAGAATACAGCACTACTTAGATTCCTACGGTCTCTGACTCCAGGCCATGGCTCCTGGATGGCATTTCTAGACCTGCCCTGGGCCGGGGGGAGCTTGCCACCCTGAAGGGAAGGGCACAAGCCTGGCTGGATTTCCCATCTGCTGACTGAAGAGCCTGGGCAACATGGTGAAACCCCATGTCTACTAAAAATACAAAACTTAGCTGGGCGTGGGGCCACATGCTTTTGTAATCCCAGCTACTAACACTTGAATCCAGGAGGCAGAGGTTACAGTAAGCTGAGCTTGCACCACTGCACTCTAGACTCTGCATCTCAAACAAACAAAAAAACAATTGTGGGAAGGTTCCTAGGTTTACTGCACTCCAG
HEK293 SAMHD1 KO + Flag-K312A	CCATGGTAGAATACAGCACTACTTAGATTCCTACGGTCTCTGACTCCAGGCCATGGCTCCTGGATGGCATTTCTAGACCTGCCCTGGGCCGGGGGGAGCTTGCCACCCTGAAGGGAAGGGCACAAGCCTGGCTGGGAAGGGCACAAGCCTGGCTGGATTTCCCATCTGCTGACTGAAGCAACATGGTGAAACCCCATGTCTACTAAAAATACAAAACTTAGCTGGGCGTGGGGCCACATGCTTTTGTAATCCCAGCTACTAACACTTGAATCCAGGAGGCAGAGGTTACAGTAAGCTGAGCTTGCACCACTGCACTCTAGACTCTGCATCTCAAACAAACAAAAAAACAATTGTGGGAAGGTTCCTAGGTTTACTGCACTCCAG
HEK293 SAMHD1 KO + Flag-K312A	CCATGGTAGAATACAGCACTACTTAGATTCCTACGGTCTCTGACTCCAGGCCATGGCTCCTGGATGGCATTTCTAGACCTGCCCTGGGCCGGGGGGAGCTTGCCACCCTGAAGGGAAGGGCACAAGCCTGGCTGGATTTCCCATATTGAGCGTCGACGTGATATTGCTTTCATTTTTATGGGCAACATGGTGAAACCCCATGTCTACTAAAAATACAAAACTTAGCTGGGCGTGGGGCCACATGCTTTTGTAATCCCAGCTACTAACACTTGAATCCAGGAGGCAGAGGTTACAGTAAGCTGAGCTTGCACCACTGCACTCTAGACTCTGCATCTCAAACAAACAAAAAAACAATTGTGGGAAGGTTCCTAGGTTTACTGCACTCCAG
HEK293 SAMHD1 KO + Flag-K312A	CCATGGTAGAATACAGCACTACTTAGATTCCTACGGTCTCTGACTCCAGGCCATGGCTCCTGGATGGCATTTCTAGACCTGCCCTGGGCCGGGGGGAGCTTGCCACCCTGAAGGGAAGGGCACAAGCCTGGCTGGATTTCCCATCTGCTATGGTGAAACCCCATGTCTACTAAAAATACAAAACTTAGCTGGGCACAAGCCTGGCTGGATTTCCCATCTGCTATGGTGAAACCCCATGTCTACTAAAAATACAAAACTTAGCTGGGCGTGGGGCCACATGCTTTTGTAATCCCAGCTACTAACACTTGAATCCAGGAGGCAGAGGTTACAGTAAGCTGAGCTTGCACCACTGCACTCTAGACTCTGCATCTCAAACAAACAAAAAAACAATTGTGGGAA…
HEK293 SAMHD1 KO + Flag-K312A	CCATGGTAGAATACAGCACTACTTAGATTCCTACGGTCTCTGACTCCAGGCCATGGCTCCTGGATGGCATTTCTAGACCTGCCCTGGGCCGGGGGGAGCTTGCCACCCTGAAGGGAAGGGCACAAGCCTGGCTGGATTTCCCATCTGCTGAAAAAATACAAAACTTAGCTGGGCAACATGGTGAAACCCCATGTCTACTAAAAATACAAAACTTAGCTGGGCAACATGGTGAAACCCCATGTCTACTAAAAATACAAAACTTAGCTGGGCGTGGGGCCACATGCTTTTGTAATCCCAGCTACTAACACTTGAATCCAGGAGGCAGAGGTTACAGTAAGCTGAGCTTGCACCACTGCACTCTAGACTCTGCATCTCAAACAAACAAAAAAACAATTGTGG…
HEK293 SAMHD1 KO + Flag-K312A	CCATGGTAGAATACAGCACTACTTAGATTCCTACGGTCTCTGACTCCAGGCCATGGCTCCTGGATGGCATTTCTAGACCTGCCCTGGGCCGGGGGGAGCTTGCCACCCTGAAGGGAAGGGCACAAGCCTGGCTGGATTTCCCATCTGCTGACTGAAGGGCAACATGGTGAAACCCCATGTCTACTAAAAATACAAAACTTAGCTGGGGAAGGGCACAAGCCTGGCTGGATTTCCCATCTGCTGACTGAAGGGCAACATGGTGAAACCCCATGTCTACTAAAAATACAAAACTTAGCTGGGCGTGGGGCCACATGCTTTTGTAATCCCAGCTACTAACACTTGAATCCAGGAGGCAGAGGTTACAGTAAGCTGAGCTTGCACCACTGCACTCTAGACTCT…
HEK293 SAMHD1 KO + Flag-K312A	CCATGGTAGAATACAGCACTACTTAGATTCCTACGGTCTCTGACTCCAGGCCATGGCTCCTGGATGGCATTTCTAGACCTGCCCTGGGCCGGGGGGAGCTTGCCACCCTGAAGGGAAGGGCACAAGCCTGGCTGGATTTCCCATCTGCTGACTGAAGAGCCGCACAAGCCTGGCTGGATTTCCCATCTGCTGACTTTGGGCAACATGGTGAAACCCCATGTCTACTGCTGACTGAAGAGCCGCACAAGCCTGGCTGGATTTCCCATCTGCTGACTTTGGGCAACATGGTGAAACCCCATGTCTACTAAAAATACAAAACTTAGCTGGGCGTGGGGCCACATGCTTTTGTAATCCCAGCTACTAACACTTGAATCCAGGAGGCAGAGGTTACAGTAAGCT…
HEK293 SAMHD1 KO + Flag-K312A	CCATGGTAGAATACAGCACTACTTAGATTCCTACGGTCTCTGACTCCAGGCCATGGCTCCTGGATGGCATTTCTAGACCTGCCCTGGGCCGGGGGGAGCTTGCCACCCTGAAGGGAAGGGCACAAGCCTGGCTGGATTTCCCATCTGCTGACTGAAGAGCCAGGGGTAGCCGATGCCCTCGCCGGTGATCACGAACTTGTGGCCGTCCACGCAGCCCTCCATGCGGTACTTCATGGTCATCTCCTTGGTCAGGAGGGGCCTCCCTGCCCACTGCCCAGAAAACCAATGAGGCAACAGCAAGGTGGGCAACATGGTGAAACCCCATGTCTACTAAAAATACAAAACTTAGCTGGGCGTGGGGCCACATGCTTTTGTAATCCCAGCTACTAACACTTGAAT…
HEK293 SAMHD1 KO + Flag-K312A	CCATGGTAGAATACAGCACTACTTAGATTCCTACGGTCTCTGACTCCAGGCCATGGCTCCTGGATGGCATTTCTAGACCTGCCCTGGGCCGGGGGGAGCTTGCCACCCTGAAGGGAAGGGCACAATGATCACGTAGCTATCTTGCACTGATCACTTGGCTGATCATACACTCATCACGGGACTGATCGTGCAGCTCGCCCAGGTGGATCTGGTGGGGGATGCTGCCGTTGTCGAAGGTGCGCTGCTTGCGCAGCAGGTCCTCGCGGTTCAGCTTCACCAGCAGCTCCTCGGTGCCGTCCATCTTCTCCAGGATGGGCTTGATGAACTTGTAGAACTCCTCCTGGCTGGCGCCGCCGTCGATGTAGCCGGCGTAGCCGTTCTTGCTCTGGTCGAAGAAGA…
HEK293 SAMHD1 KO + Flag-K312A	CCATGGTAGAATACAGCACTACTTAGATTCCTACGGTCTCTGACTCCAGGCCATGGCTCCTGGATGGCATTTCTAGACCTGCCCTGGGCCGGGGGGAGCTTGCCACCCTGAAGGGAAGGGGCTGGGCGTGGGGCCACATGCTTTTGTAATCCCAGCTACTAACACTTGAATCCAGGAGGCAGAGGTTACAGTAAGCTGAGCTTGCACCACTGCACTCTAGACTCTGCATCTCAAACAAACAAAAAAACAATTGTGGGAAGGTTCCTAGGTTTACTGCACTCCAG
HEK293 SAMHD1 KO + Flag-K312A	CCATGGTAGAATACAGCACTACTTAGATTCCTACGGTCTCTGACTCCAGGCCATGGCTCCTGGATGGCATTTCTAGACCTGCCCTGGGCCGGGGGGAGCTTGCCACCCTGAAGGGAAGGGCACAACTTAGCTGGGCGTGGGGCCACATGCTTTTGTAATCCCAGCTACTAACACTTGAATCCAGGAGGCAGAGGTTACAGTAAGCTGAGCTTGCACCACTGCACTCTAGACTCTGCATCTCAAACAAACAAAAAAACAATTGTGGGAAGGTTCCTAGGTTTACTGCACTCCAG
HEK293 SAMHD1 KO + Flag-K312A	CCATGGTAGAATACAGCACTACTTAGATTCCTACGGTCTCTGACTCCAGGCCATGGCTCCTGGATGGCATTTCTAGACCTGCCCTGGGCCGGGGGGAGCTTGCCACCCTGAAGGGAAGGGCACAAGCCTGGCTGGATTTCCCATCAGCATGGGCGTGGGGCCACATGCTTTTGTAATCCCAGCTACTAACACTTGAATCCAGGAGGCAGAGGTTACAGTAAGCTGAGCTTGCACCACTGCACTCTAGACTCTGCATCTCAAACAAACAAAAAAACAATTGTGGGAAGGTTCCTAGGTTTACTGCACTCCAG
HEK293 SAMHD1 KO + Flag-K312A	CCATGGTAGAATACAGCACTACTTAGATTCCTACGGTCTCTGACTCCAGGCCATGGCTCCTGGATGGCATTTCTAGACCTGCCCTGGGCCGGGGGGAGCTTGCCACCCTGAAGGGAAGGGCACAAGCCTGGCTGGATAAAAATACAAAACTTAGCTGGGCGTGGGGCCACATGCTTTTGTAATCCCAGCTACTAACACTTGAATCCAGGAGGCAGAGGTTACAGTAAGCTGAGCTTGCACCACTGCACTCTAGACTCTGCATCTCAAACAAACAAAAAAACAATTGTGGGAAGGTTCCTAGGTTTACTGCACTCCAG
HEK293 SAMHD1 KO + Flag-K312A	CCATGGTAGAATACAGCACTACTTAGATTCCTACGGTCTCTGACTCCAGGCCATGGCTCCTGGATGGCATTTCTAGACCTGCCCTGGGCCGGGGGGAGCTTGCCACCCTGAAGAACATGGTGAAACCCCATGTCTACTAAAAATACAAAACTTAGCTGGGCGTGGGGCCACATGCTTTTGTAATCCCAGCTACTAACACTTGAATCCAGGAGGCAGAGGTTACAGTAAGCTGAGCTTGCACCACTGCACTCTAGACTCTGCATCTCAAACAAACAAAAAAACAATTGTGGGAAGGTTCCTAGGTTTACTGCACTCCAG
HEK293 SAMHD1 KO + Flag-K312A	CCATGGTAGAATACAGCACTACTTAGATTCCTACGGTCTCTGACTCCAGGCCATGGCTCCTGGATGGCATTTCTAGACCTGCCCTGGGCCGGGGGGAGCTTGCCACCCTGAGTGGGCAACATGGTGAAACCCCATGTCTACTAAAAATACAAAACTTAGCTGGGCGTGGGGCCACATGCTTTTGTAATCCCAGCTACTAACACTTGAATCCAGGAGGCAGAGGTTACAGTAAGCTGAGCTTGCACCACTGCACTCTAGACTCTGCATCTCAGACAAACAAAAAAACAATTGTGGGAAGGTTCCTAGGTTTACTGCACTCCAG
HEK293 SAMHD1 KO + Flag-K312A	CCATGGTAGAATACAGCACTACTTAGATTCCTACGGTCTCTGACTCCAGGCCATGGCTCCTGGATGGCATTTCTAGACCTGCCCTGGGCCGGGGGGAGCTTGCCACCCTGAAGGTGGGCAACATGGTGAAACCCCATGTCTACTAAAAATACAAAACTTAGCTGGGCGTGGGGCCACATGCTTTTGTAATCCCAGCTACTAACACTTGAATCCAGGAGGCAGAGGTTACAGTAAGCTGAGCTTGCACCACTGCACTCTAGACTCTGCATCTCAGACAAACAAAAAAACAATTGTGGGAAGGTTCCTAGGTTTACTGCACTCCAG
HEK293 SAMHD1 KO + Flag-K312A	CCATGGTAGAATACAGCACTACTTAGATTCCTACGGTCTCTGACTCCAGGCCATGGCTCCTGGATGGCATTTCTAGACCTGCCCTGGGCCGGGGGGAGCTTGCCACCCTGATCTGCTGGGCAACATGGTGAAACCCCATGTCTACTAAAAATACAAAACTTAGCTGGGCGTGGGGCCACATGCTTTTGTAATCCCAGCTACTAACACTTGAATCCAGGAGGCAGAGGTTACAGTAAGCTGAGCTTGCACCACTGCACTCTAGACTCTGCATCTCAAACAAACAAAAAAACAATTGTGGGAAGGTTCCTAGGTTTACTGCACTCCAG
HEK293 SAMHD1 KO + Flag-K312A	CCATGGTAGAATACAGCACTACTTAGATTCCTACGGTCTCTGACTCCAGGCCATGGCTCCTGGATGGCATTTCTAGACCTGCCCTGGGCCGGGGGGAGCTTGCCACCCTGAAGGGAATGGGCAACATGGTGAAACCCCATGTCTACTAAAAATACAAAACTTAGCTGGGCGTGGGGCCACATGCTTTTGTAATCCCAGCTACTAACACTTGAATCCAGGAGGCAGAGGTTACAGTAAGCTGAGCTTGCACCACTGCACTCTAGACTCTGCATCTCAAACAAACAAAAAAACAATTGTGGGAAGGTTCCTAGGTTTACTGCACTCCAG
HEK293 SAMHD1 KO + Flag-K312A	CCATGGTAGAATACAGCACTACTTAGATTCCTACGGTCTCTGACTCCAGGCCATGGCTCCTGGATGGCATTTCTAGACCTGCCCTGGGCCGGGGGGAGCTTGCCACCCTGAAGGGAAGGGCACAAGCCTGGCTGGATTTCCCGAAACCCCATGTCTACTAAAAATACAAAACTTAGCTGGGCGTGGGGCCACATGCTTTTGTAATCCCAGCTACTAACACTTGAATCCAGGAGGCAGAGGTTACAGTAAGCTGAGCTTGCACCACTGCACTCTAGACTCTGCATCTCAAACAAACAAAAAAACAATTGTGGGAAGGTTCCTAGGTTTACTGCACTCCAG
HEK293 SAMHD1 KO + Flag-K312A	CCATGGTAGAATACAGCACTACTTAGATTCCTACGGTCTCTGACTCCAGGCCATGGCTCCTGGATGGCATTTCTAGACCTGCCCTGGGCCGGGGGGAGCTTGCCACCCTGAAGGGAAGGGCACAAGCCTGGCTGGATTTCCCTGAAACCCCATGTCTACTAAAAATACAAAACTTAGCTGGGCGTGGGGCCACATGCTTTTGTAATCCCAGCTACTAACACTTGAATCCAGGAGGCAGAGGTTACAGTAAGCTGAGCTTGCACCACTGCACTCTAGACTCTGCATCTCAAACAAACAAAAAAACAATTGTGGGAAGGTTCCTAGGTTTACTGCACTCCAG
HEK293 SAMHD1 KO + Flag-K312A	CCATGGTAGAATACAGCACTACTTAGATTCCTACGGTCTCTGACTCCAGGCCATGGCTCCTGGATGGCATTTCTAGACCTGCCCTGGGCCGGGGGGAGCTTGCCACCCTGAAGGGAAGGGCACAAGCCTGGCTGGATTTCCCATCTGCTGACTCCATGTCTACTAAAAATACAAAACTTAGCTGGGCGTGGGGCCACATGCTTTTGTAATCCCAGCTACTAACACTTGAATCCAGGAGGCAGAGGTTACAGTAAGCTGAGCTTGCACCACTGCACTCTAGACTCTGCATCTCAAACAAACAAAAAAACAATTGTGGGAAGGTTCCTAGGTTTACTGCACTCCAG
HEK293 SAMHD1 KO + Flag-K312A	CCATGGTAGAATACAGCACTACTTAGATTCCTACGGTCTCTGACTCCAGGCCATGGCTCCTGGATGGCATTTCTAGACCTGCCCTGGGCCGGGGGGAGCTTGCCACCCTGAAGGGAAGGGCACAAGCCTGGCCTGCTGACTGAAGAGCCGCCCATGGTGAAACCCCATGTCTACTAAAAATACAAAACTTAGCTGGGCGTGGGGCCACATGCTTTTGTAATCCCAGCTACTAACACTTGAATCCAGGAGGCAGAGGTTACAGTAAGCTGAGCTTGCACCACTGCACTCTAGACTCTGCATCTCAAACAAACAAAAAAACAATTGTGGGAAGGTTCCTAGGTTTACTGCACTCCAG
HEK293 SAMHD1 KO + Flag-K312A	CCATGGTAGAATACAGCACTACTTAGATTCCTACGGTCTCTGACTCCAGGCCATGGCTCCTGGATGGCATTTCTAGACCTGCCCTGGGCCGGGGGGAGCTTGCCACCCTGAAGGGAAGGGCACAAGCCTGGCTGGATTTCCCATCTGCTGACTGAAGAGCCTGAAACCCCATGTCTATGGGCAACATGGTGAAACCCCATGTCTACTAAAAATACAAAACTTAGCTGGGCGTGGGGCCACATGCTTTTGTAATCCCAGCTACTAACACTTGAATCCAGGAGGCAGAGGTTACAGTAAGCTGAGCTTGCACCACTGCACTCTAGACTCTGCATCTCAAACAAACAAAAAAACAATTGTGGGAAGGTTCCTAGGTTTACTGCACTCCAG
HEK293 SAMHD1 KO + Flag-K312A	CCATGGTAGAATACAGCACTACTTAGATTCCTACGGTCTCTGACTCCAGGCCATGGCTCCTGGATGGCATTTCTAGACCTGCCCTGGGCCGGGGGGAGCTTGCCACCCTGAAGGGAAGGGCACAAGCCTGGCTGGATTTCCCATCTGCTGACTGATGGCGGGGATCGGCAAGTCCTTTGGGCAACATGGTGAAACCCCATGTCTACTAAAAATACAAAACTTAGCTGGGCGTGGGGCCACATGCTTTTGTAATCCCAGCTACTAACACTTGAATCCAGGAGGCAGAGGTTACAGTAAGCTGAGCTTGCACCACTGCACTCTAGACTCTGCATCTCAAACAAACAAAAAAACAATTGTGGGAAGGTTCCTAGGTTTACTGCACTCCAG
HEK293 SAMHD1 KO + Flag-K312A	CCATGGTAGAATACAGCACTACTTAGATTCCTACGGTCTCTGACTCCAGGCCATGGCTCCTGGATGGCATTTCTAGACCTGCCCTGGGCCGGGGGGAGCTTGCCACCCTGAAGGGAAGGGCACAAGCCTGGCTGGATTTCCCGAAACCCCATGTCTACTAAAAATACAAAACTTAGCTGGGCTGGATTTCCCGAAACCCCATGTCTACTAAAAATACAAAACTTAGCTGGGCGTGGGGCCACATGCTTTTGTAATCCCAGCTACTAACACTTGAATCCAGGAGGCAGAGGTTACAGTAAGCTGAGCTTGCACCACTGCACTCTAGACTCTGCATCTCAAACAAACAAAAAAACAATTGTGGGAAGGTTCCTAGGTTTACTGCACTCCAG
HEK293 SAMHD1 KO + Flag-K312A	CCATGGTAGAATACAGCACTACTTAGATTCCTACGGTCTCTGACTCCAGGCCATGGCTCCTGGATGGCATTTCTAGACCTGCCCTGGGCCGGGGGGAGCTTGCCACCCTGAAGGGAAGGGCACAAGCCTGGCTGGATTTCCCATCTGCTGACTGAAGAGGGGAAGGGTACAAGCCTGGCTGGATTTCCCATCTGCTGACTGATGGGCAACATGGTGAAACCCCATGTCTACTAAAAATACAAAACTTAGCTGGGCGTGGGGCCACATGCTTTTGTAATCCCAGCTACTAACACTTGAATCCAGGAGGCAGAGGTTACAGTAAGCTGAGCTTGCACCACTGCACTCTAGACTCTGCATCTCAAACAAACAAAAAAACAATTGTGGGAAGGTTCCTAGGTT…
HEK293 SAMHD1 KO + Flag-K312A	CCATGGTAGAATACAGCACTACTTAGATTCCTACGGTCTCTGACTCCAGGCCATGGCTCCTGGATGGCATTTCTAGACCTGCCCTGGGCCGGGGGGAGCTTGCCACCCTGAAGGGAAGGGCACAAGCCTGGCTGGATTTCCCATCTGCGAGAGATTTTAAAACAAATTGAATACCGTAATCTATTCAAGTATGTGGGTGAGACGCAGTGCTGGGCAACATGGTGAAACCCCATGTCTACTAAAAATACAAAACTTAGCTGGGCGTGGGGCCACATGCTTTTGTAATCCCAGCTACTAACACTTGAATCCAGGAGGCAGAGGTTACAGTAAGCTGAGCTTGCACCACTGCACTCTAGACTCTGCATCTCAAACAAACAAAAAAACAATTGTGGGAAGGTT…
HEK293 SAMHD1 KO + Flag-K312A	CCATGGTAGAATACAGCACTACTTAGATTCCTACGGTCTCTGACTCCAGGCCATGGCTCCTGGATGGCATTTCTAGACCTGCCCTGGGCCGGGGGGAGCTTGCCACCCTGAAGGGAAGGGCACAAAATCAAGGAGCTGGGCAGCCAGATCCTGAAGGAGCACCCCGTGGAGAACACCCAGCTGCAGAACGAGAAGCTGTACCTGTACTACCTGCAGAATGGGCAACATGGTGAAACCCCATGTCTACTAAAAATACAAAACTTAGCTGGGCGTGGGGCCACATGCTTTTGTAATCCCAGCTACTAACACTTGAATCCAGGAGGCAGAGGTTACAGTAAGCTGAGCTTGCACCACTGCACTCTAGACTCTGCATCTCAAACAAACAAAAAAACAATTGTG…
HEK293 SAMHD1 KO + Flag-K312A	CCATGGTAGAATACAGCACTACTTAGATTCCTACGGTCTCTGACTCCAGGCCATGGCTCCTGGATGGCATTTCTAGACCTGCCCTGGGCCGGGGGGAGCTTGCCACCCTGAAGGGAAGGGCACAAGCCTGGCTGGATTTCCCATCTGCTGACTGAAGAGGGGAAGGGCACAAGCCTGGCTGGATTTCCCATCTGCTGACTGAAGAGCCTGGATTTCCCATCTGCTGACTGAAGAGGGGAAGGGCACAAGCCTGGCTGGATTTCCCATCTGCTGACTGAAGATGGGCGTGGGGCCACATGCTTTTGTAATCCCAGCTACTAACACTTGAATCCAGGAGGCAGAGGTTACAGTAAGCTGAGCTTGCACCACTGCACTCTAGACTCTGCATCTCAAACAAAC…
HEK293 SAMHD1 KO + Flag-K312A	CCATGGTAGAATACAGCACTACTTAGATTCCTACGGTCTCTGACTCCAGGCCATGGCTCCTGGATGGCATTTCTAGACCTGCCCTGGGCCGGGGGGAGCTTGCCACCCTGAAGGGAAGGGCACAAGCCTGGCTGGATTTCCCATCTGCTGACTGAAGAGCCGGAGGTGGGGAGGGGTGAGACAAAGTCGCATCCGACGACCGAGACCCACGAAGGCACGCTGAAGGGTCGGGCGCGCCCTCCCCGGCCACCCGCGGAAGCATGTCTACTAAAAATACAAAACTTAGCTGGGCGTGGGGCCACATGCTTTTGTAATCCCAGCTACTAACACTTGAATCCAGGAGGCAGAGGTTACAGTAAGCTGAGCTTGCACCACTGCACTCTAGACTCTGCATCTCAA…
HEK293 SAMHD1 KO + Flag-K312A	CCATGGTAGAATACAGCACTACTTAGATTCCTACGGTCTCTGACTCCAGGCCATGGCTCCTGGATGGCATTTCTAGACCTGCCCTGGGCCGGGGGGAGCTTGCCACCCTGAAGGGAAGGGCACAAGCCTGGCTGGATTTCCCATCTGCTGCACCGCCAACCACACTGGCAACCTGATAACCGACTCCAGCGCCACTATAGCGATAACTGGCACCAAACATTTCGGTAAACATCGGTTGTTGCACACACACCACCATGTCATGCGCAATGTTTTGGGCAACATGGTGAAACCCCATGTCTACTAAAAATACAAAACTTAGCTGGGCGTGGGGCCACATGCTTTTGTAATCCCAGCTACTAACACTTGAATCCAGGAGGCAGAGGTTACAGTAAGCTGAGC…
HEK293 SAMHD1 KO + Flag-K312A	CCATGGTAGAATACAGCACTACTTAGATTCCTACGGTCTCTGACTCCAGGCCATGGCTCCTGGATGGCATTTCTAGACCTGCCCTGGGCCGGGGGGAGCTTGCCACCCTGAAGGGAAGGGCACAAGCCTGGCTGGATTTCCCATCTGCTGACTGAAGAGAAGGGCACAAGCCTGGCTGGATTTCCCATCTGCTGACTGAAGAGCCACAAGCCTGGCTGGATTTCCCATCTGCTGACTGAAGGGAAGGGCACAGACCAGCCGTGTTGCCCAGGCTGGTCTTGAAGAGACGAGGTCTTACTGTGTTGCCCAGGCTGGTCTTGAAGAGACAGGGGCTCACCGTTTTGCCCAGGGTGGTCTTGAAAAGATGGGGTCTCACCATGTTGCCCAGGCTGGTCTTGA…
HEK293 SAMHD1 KO + Flag-K484T	CCATGGTAGAATACAGCACTACTTAGATTCCTACGGTCTCTGACTCCAGGCCATGGCTCCTGGATGGCATTTCTAGGGCCACATGCTTTTGTAATCCCAGCTACTAACACTTGAATCCAGGAGGCAGAGGTTACAGTAAGCTGAGCTTGCACCACTGCACTCTAGACTCTGCATCTCAAACAAACAAAAAAACAATTGTGGGAAGGTTCCTAGGTTTACTGCACTCCAG
HEK293 SAMHD1 KO + Flag-K484T	CCATGGTAGAATACAGCACTACTTAGATTCCTACGGTCTCTGACTCCAGGCCATGGCTCCTGGATGGCATTTCTAGACCTGCCCTGGGCCGGGGGGAGCTTGCCACCCTGAAGGGAAGGGCACTCGTGGGGCCACATGCTTTTGTAATCCCAGCTACTAACACTTGAATCCAGGAGGCAGAGGTTACAGTAAGCTGAGCTTGCACCACTGCACTCTAGACTCTGCATCTCAGACAAACAAAAAAACAATTGTGGGAAGGTTCCTAGGTTTACTGCACTCCAG
HEK293 SAMHD1 KO + Flag-K484T	CCATGGTAGAATACAGCACTACTTAGATTCCTACGGTCTCTGACTCCAGGCCATGGCTCCTGGATGGCATTTCTAGACCTGCCCTGGGCCGGGGGGAGCTTGCCACCCTGAAGGGAAGGGCACAAGAAACCCCATGTCTATGCTTTTGTAATCCCAGCTACTAACACTTGAATCCAGGAGGCAGAGGTTACAGTAAGCTGAGCTTGCACCACTGCACTCTAGACTCTGCATCTCAAACAAACAAAAAAACAATTGTGGGAAGGTTCCTAGGTTTACTGCACTCCAG
HEK293 SAMHD1 KO + Flag-K484T	CCATGGTAGAATACAGCACTACTTAGATTCCTACGGTCTCTGACTCCAGGCCATGGCTCCTGGATGGCATTTCTAGACCTGCCCTGGGCCGGGGGGAGCTTGCCACCCTGAAGGGTCTACTAAAAATACAAAACTTAGCTGGGCGTGGGGCCACATGCTTTTGTAATCCCAGCTACTAACACTTGAATCCAGGAGGCAGAGGTTACAGTAAGCTGAGCTTGCACCACTGCACTCTAGACTCTGCATCTCAAACAAACAAAAAAACAATTGTGGGAAGGTTCCTAGGTTTACTGCACTCCAG
HEK293 SAMHD1 KO + Flag-K484T	CCATGGTAGAATACAGCACTACTTAGATTCCTACGGTCTCTGACTCCAGGCCATGGCTCCTGGATGGCATTTCTAGACCTGCCCTGGGCCGGGGGGAGCTTGCAACATGGTGAAACCCCATGTCTACTAAAAATACAAAACTTAGCTGGGCGTGGGGCCACATGCTTTTGTAATCCCAGCTACTAACACTTGAATCCAGGAGGCAGAGGTTACAGTAAGCTGAGCTTGCACCACTGCACTCTAGACTCTGCATCTCAAACAAACAAAAAAACAATTGTGGGAAGGTTCCTAGGTTTACTGCACTCCAG
HEK293 SAMHD1 KO + Flag-K484T	CCATGGTAGAATACAGCACTACTTAGATTCCTACGGTCTCTGACTCCAGGCCATGGCTCCTGGATGGCATTTCTAGACCTGCCCTGGGCCGGGGGGAGCTTGCCACCCTGAAGGGAAGGGCACCATGTCTACTAAAAATACAAAACTTAGCTGGGCGTGGGGCCACATGCTTTTGTAATCCCAGCTACTAACACTTGAATCCAGGAGGCAGAGGTTACAGTAAGCTGAGCTTGCACCACTGCACTCTAGACTCTGCATCTCAAACAAACAAAAAAACAATTGTGGGAAGGTTCCTAGGTTTACTGCACTCCAG
HEK293 SAMHD1 KO + Flag-K484T	CCATGGTAGAATACAGCACTACTTAGATTCCTACGGTCTCTGACTCCAGGCCATGGCTCCTGGATGGCATTTCTAGACCTGCCCTGGGCCGGGGGGAGCTTGCCACCCTGAAGGGCACAAGCCCCATGTCTACTAAAAATACAAAACTTAGCTGGGCGTGGGGCCACATGCTTTTGTAATCCCAGCTACTAACACTTGAATCCAGGAGGCAGAGGTTACAGTAAGCTGAGCTTGCACCACTGCACTCTAGACTCTGCATCTCAAACAAACAAAAAAACAATTGTGGGAAGGTTCCTAGGTTTACTGCACTCCAG
HEK293 SAMHD1 KO + Flag-K484T	CCATGGTAGAATACAGCACTACTTAGATTCCTACGGTCTCTGACTCCAGGCCATGGCTCCTGGATGGCATTTCTAGACCTGCCCTGGGCCGGGGGGAGCTTGCCACCCTGCAACATGGTGAAACCCCATGTCTACTAAAAATACAAAACTTAGCTGGGCGTGGGGCCACATGCTTTTGTAATCCCAGCTACTAACACTTGAATCCAGGAGGCAGAGGTTACAGTAAGCTGAGCTTGCACCACTGCACTCTAGACTCTGCATCTCAAACAAACAAAAAAACAATTGTGGGAAGGTTCCTAGGTTTACTGCACTCCAG
HEK293 SAMHD1 KO + Flag-K484T	CCATGGTAGAATACAGCACTACTTAGATTCCTACGGTCTCTGACTCCAGGCCATGGCTCCTGGATGGCATTTCTAGACCTGCCCTGGGCCGGGGGGAGCTTGCCACCCTGAAGGGCAACATGGTGAAACCCCATGTCTACTAAAAATACAAAACTTAGCTGGGCGTGGGGCCACATGCTTTTGTAATCCCAGCTACTAACACTTGAATCCAGGAGGCAGAGGTTACAGTAAGCTGAGCTTGCACCACTGCACTCTAGACTCTGCATCTCAAACAAACAAAAAAACAATTGTGGGAAGGTTCCTAGGTTTACTGCACTCCAG
HEK293 SAMHD1 KO + Flag-K484T	CCATGGTAGAATACAGCACTACTTAGATTCCTACGGTCTCTGACTCCAGGCCATGGCTCCTGGATGGCATTTCTAGACCTGCCCTGGGCCGGGGGGAGCTTGCCACCCTGAAGGGAAGGGCACATGGCAACCCCATGTCTACTAAAAATACAAAACTTAGCTGGGCGTGGGGCCACATGCTTTTGTAATCCCAGCTACTAACACTTGAATCCAGGAGGCAGAGGTTACAGTAAGCTGAGCTTGCACCACTGCACTCTAGACTCTGCATCTCAAACAAACAAAAAAACAATTGTGGGAAGGTTCCTAGGTTTACTGCACTCCAG
HEK293 SAMHD1 KO + Flag-K484T	CCATGGTAGAATACAGCACTACTTAGATTCCTACGGTCTCTGACTCCAGGCCATGGCTCCTGGATGGCATTTCTAGACCTGCCCTGGGCCGGGGGGAGCTTGCCACCCTGAAGGGAAGGGCACATGGTGAAACCCCATGTCTACTAAAAATACAAAACTTAGCTGGGCGTGGGGCCACATGCTTTTGTAATCCCAGCTACTAACACTTGAATCCAGGAGGCAGAGGTTACAGTAAGCTGAGCTTGCACCACTGCACTCTAGACTCTGCATCTCAAACAAACAAAAAAACAATTGTGGGAAGGTTCCTAGGTTTACTGCACTCCAG
HEK293 SAMHD1 KO + Flag-K484T	CCATGGTAGAATACAGCACTACTTAGATTCCTACGGTCTCTGACTCCAGGCCATGGCTCCTGGATGGCATTTCTAGACCTGCCCTGGGCCGGGGGGAGCTTGCCACCCTGAAGGGCACAAGCCTGGCTGTGAAACCCCATGTCTACTAAAAATACAAAACTTAGCTGGGCGTGGGGCCACATGCTTTTGTAATCCCAGCTACTAACACTTGAATCCAGGAGGCAGAGGTTACAGTAAGCTGAGCTTGCACCACTGCACTCTAGACTCTGCATCTCAAACAAACAAAAAAACAATTGTGGGAAGGTTCCTAGGTTTACTGCACTCCAG
HEK293 SAMHD1 KO + Flag-K484T	CCATGGTAGAATACAGCACTACTTAGATTCCTACGGTCTCTGACTCCAGGCCATGGCTCCTGGATGGCATTTCTAGACCTGCCCTGGGCCGGGGGGAGCTTGCCACCCTGAAGGGAAGGGCACAAGCATGGTGAAACCCCATGTCTACTAAAAATACAAAACTTAGCTGGGCGTGGGGCCACATGCTTTTGTAATCCCAGCTACTAACACTTGAATCCAGGAGGCAGAGGTTACAGTAAGCTGAGCTTGCACCACTGCACTCTAGACTCTGCATCTCAAACAAACAAAAAAACAATTGTGGGAAGGTTCCTAGGTTTACTGCACTCCAG
HEK293 SAMHD1 KO + Flag-K484T	CCATGGTAGAATACAGCACTACTTAGATTCCTACGGTCTCTGACTCCAGGCCATGGCTCCTGGATGGCATTTCTAGACCTGCCCTGGGCCGGGGGGAGCTTGCCACCCTGAAGGGAAGGGCACAAGCCTGGCTGGATTTCCCTGAAACCCCATGTCTACTAAAAATACAAAACTTAGCTGGGCGTGGGGCCACATGCTTTTGTAATCCCAGCTACTAACACTTGAATCCAGGAGGCAGAGGTTACAGTAAGCTGAGCTTGCACCACTGCACTCTAGACTCTGCATCTCAAACAAACAAAAAAACAATTGTGGGAAGGTTCCTAGGTTTACTGCACTCCAG
HEK293 SAMHD1 KO + Flag-K484T	CCATGGTAGAATACAGCACTACTTAGATTCCTACGGTCTCTGACTCCAGGCCATGGCTCCTGGATGGCATTTCTAGACCTGCCCTGGGCCGGGGGGAGCTTGCCACCCTGAAGGGAAGGGCACAAGCCTGGCTGGATTTCCCATCTGCTGACTGAAACCCCATGTCTACTAAAAATACAAAACTTAGCTGGGCGTGGGGCCACATGCTTTTGTAATCCCAGCTACTAACACTTGAATCCAGGAGGCAGAGGTTACAGTAAGCTGAGCTTGCACCACTGCACTCTAGACTCTGCATCTCAAACAAACAAAAAAACAATTGTGGGAAGGTTCCTAGGTTTACTGCACTCCAG
HEK293 SAMHD1 KO + Flag-K484T	CCATGGTAGAATACAGCACTACTTAGATTCCTACGGTCTCTGACTCCAGGCCATGGCTCCTGGATGGCATTTCTAGACCTGCCCTGGGCCGGGGGGAGCTTGCCACCCTGAAGGGAAGGGCACAAGCCTGGCTGGATTTCCCATCTGCTGTGGCTCAGCGGTTGTGGCTCATGGGCACGGCTCACGGTTGTGCCTGGGCGTGGGGCCACATGCTTTTGTAATCCCAGCTACTAACACTTGAATCCAGGAGGCAGAGGTTACAGTAAGCTGAGCTTGCACCACTGCACTCTAGACTCTGCATCTCAAACAAACAAAAAAACAATTGTGGGAAGGTTCCTAGGTTTACTGCACTCCAG
HEK293 SAMHD1 KO + Flag-K484T	CCATGGTAGAATACAGCACTACTTAGATTCCTACGGTCTCTGACTCCAGGCCATGGCTCCTGGATGGCATTTCTAGACCTGCCCTGGGCCGGGGGGAGCTTGCCACCCTGAAGGGAAGGGCACAAGCCTGGCTGGATTTCCCATCTGCTGACTGAATGGTGAAACCCCATGTCTACTAAAAATACAAAACTTAGCTGGGCGTGGGGCCACATGCTTTTGTAATCCCAGCTACTAACACTTGAATCCAGGAGGCAGAGGTTACAGTAAGCTGAGCTTGCACCACTGCACTCTAGACTCTGCATCTCAAACAAACAAAAAAACAATTGTGGGAAGGTTCCTAGGTTTACTGCACTCCAG
HEK293 SAMHD1 KO + Flag-K484T	CCATGGTAGAATACAGCACTACTTAGATTCCTACGGTCTCTGACTCCAGGCCATGGCTCCTGGATGGCATTTCTAGACCTGCCCTGGGCCGGGGGGAGCTTGCCACCCTGAAGGCAACGCCGACATCACCGTGAGCGTGGAGGAGAACTGCATGTACCACGAGTCCAAGTTCTACGGCGTGAACTTCAAAACTTAGCTGGGCGTGGGGCCACATGCTTTTGTAATCCCAGCTACTAACACTTGAATCCAGGAGGCAGAGGTTACAGTAAGCTGAGCTTGCACCACTGCACTCTAGACTCTGCATCTCAAACAAACAAAAAAACAATTGTGGGAAGGTTCCTAGGTTTACTGCACTCCAG
293HEK SAMHD1 KO + DMSO	CCATGGTAGAATACAGCACTACTTAGATTCCTACGGTCTCTGACTCCAGGCCATGGCTCCTGGATGGCATTTCTAGCTGGGCGTGGGGCCACATGCTTTTGTAATCCCAGCTACTGACACTTGAATCCAGGAGGCAGAGGTTACAGTAAGCTGAGCTTGCACCACTGCACTCTAGACTCTGCATCTCAAACAAACAAAAAAACAATTGTGGGAAGGTTCCTAGGTTTACTGCACTCCAG
293HEK SAMHD1 KO + DMSO	CCATGGTAGAATACAGCACTACTTAGATTCCTACGGTCTCTGACTCCAGGCCATGGCTCCTGGATGGCATTTCTAGACCTGCCCTGGGCCGGGGGGAGCTTGCCACCCTGAAGGGGTGGGGCCACATGCTTTTGTAATCCCAGCTACTAACACTTGAATCCAGGAGGCAGAGGTTACAGTAAGCTGAGCTTGCACCACTGCACTCTAGACTCTGCATCTCAAACAAACAAAAAAACAATTGTGGGAAGGTTCCTAGGTTTACTGCACTCCAG
293HEK SAMHD1 KO + DMSO	CCATGGTAGAATACAGCACTACTTAGATTCCTACGGTCTCTGACTCCAGGCCATGGCTCCTGGATGGCATTTCTAGACCTGCCCTGGGCCGGGGGGAGCTTGCCACCCTGAAGGGATGTCTCTGGGCGTGGGGCCACATGCTTTTGTAATCCCAGCTACTAACACTTGAATCCAGGAGGCAGAGGTTACAGTAAGCTGAGCTTGCACCACTGCACTCTAGACTCTGCATCTCAAACAAACAAAAAAACAATTGTGGGAAGGTTCCTAGGTTTACTGCACTCCAG
293HEK SAMHD1 KO + DMSO	CCATGGTAGAATACAGCACTACTTAGATTCCTACGGTCTCTGACTCCAGGCCATGGCTCCTGGATGGCATTTCTAGACCTGCCCTGGGCCGGGGGGAGCTTGCCACCCTGAAGGGAAGGGCAAGCTGGGCGTGGGGCCACATGCTTTTGTAATCCCAGCTACTAACACTTGAATCCAGGAGGCAGAGGTTACAGTAAGCTGAGCTTGCACCACTGCACTCTAGACTCTGCATCTCAAACAAACAAAAAAACAATTGTGGGAAGGTTCCTAGGTTTACTGCACTCCAG
293HEK SAMHD1 KO + DMSO	CCATGGTAGAATACAGCACTACTTAGATTCCTACGGTCTCTGACTCCAGGCCATGGCTCCTGGATGGCATTTCTAGACCTGCCCTGGGCCGGGGGGAGCTTGCCACCCTGAAGGGAAGCAACATGGTGAAACCCCATGTCTACTAAAAATACAAAACTTAGCTGGGCGTGGGGCCACATGCTTTTGTAATCCCAGCTACTAACACTTGAATCCAGGAGGCAGAGGTTACAGTAAGCTGAGCTTGCACCACTGCACTCTAGACTCTGCATCTCAAACAAACAAAAAAACAATTGTGGGAAGGTTCCTAGGTTTACTGCACTCCAG
293HEK SAMHD1 KO + DMSO	CCATGGTAGAATACAGCACTACTTAGATTCCTACGGTCTCTGACTCCAGGCCATGGCTCCTGGATGGCATTTCTAGACCTGCCCTGGGCCGGGGGGAGCTTGCCACCCTGAAGGGAAGGGCACAAGCCTGGCTGGATTTCCCATCTGCTGACTGAAGAGCCCTGGGCGTGGGGCCACATGCTTTTGTAATCCCAGCTACTAACACTTGAATCCAGGAGGCAGAGGTTACAGTAAGCTGAGCTTGCACCACTGCACTCTAGACTCTGCATCTCAAACAAACAAAAAAACAATTGTGGGAAGGTTCCTAGGTTTACTGCACTCCAG
293HEK SAMHD1 KO + DMSO	CCATGGTAGAATACAGCACTACTTAGATTCCTACGGTCTCTGACTCCAGGCCATGGCTCCTGGATGGCATTTCTAGACCTGCCCTGGGCCGGGGGGAGCTTGCCACCCTGAAGGGAGGCAACATGGTGAAACCCCATGTCTACTAAAAATACAAAACTTAGCTGGGCGTGGGGCCACATGCTTTTGTAATCCCAGCTACTAACACTTGAATCCAGGAGGCAGAGGTTACAGTAAGCTGAGCTTGCACCACTGCACTCTAGACTCTGCATCTCAAACAAACAAAAAAACAATTGTGGGAAGGTTCCTAGGTTTACTGCACTCCAG
293HEK SAMHD1 KO + DMSO	CCATGGTAGAATACAGCACTACTTAGATTCCTACGGTCTCTGACTCCAGGCCATGGCTCCTGGATGGCATTTCTAGACCTGCCCTGGGCCGGGGGGAGCTTGCCACCCTGAAGGGAAGGGCCCATGGTGAAACCCCATGTCTACTAAAAATACAAAACTTAGCTGGGCGTGGGGCCACATGCTTTTGTAATCCCAGCTACTAACACTTGAATCCAGGAGGCAGAGGTTACAGTAAGCTGAGCTTGCACCACTGCACTCTAGACTCTGCATCTCAAACAAACAAAAAAACAATTGTGGGAAGGTTCCTAGGTTTACTGCACTCCAG
293HEK SAMHD1 KO + DMSO	CCATGGTAGAATACAGCACTACTTAGATTCCTACGGTCTCTGACTCCAGGCCATGGCTCCTGGATGGCATTTCTAGACCTGCCCTGGGCCGGGGGGAGCTTGCCACCCTGAAGGGTGGGCAACATGGTGAAACCCCATGTCTACTAAAAATACAAAACTTAGCTGGGCGTGGGGCCACATGCTTTTGTAATCCCAGCTACTAACACTTGAATCCAGGAGGCAGAGGTTACAGTAAGCTGAGCTTGCACCACTGCACTCTAGACTCTGCATCTCAAACAAACAAAAAAACAATTGTGGGAAGGTTCCTAGGTTTACTGCACTCCAG
293HEK SAMHD1 KO + DMSO	CCATGGTAGAATACAGCACTACTTAGATTCCTACGGTCTCTGACTCCAGGCCATGGCTCCTGGATGGCATTTCTAGACCTGCCCTGGGCCGGGGGGAGCTTGCCACCCTGAAGGGAAGGGCACAAGCCTGAAACCCCATGTCTACTAAAAATACAAAACTTAGCTGGGCGTGGGGCCACATGCTTTTGTAATCCCAGCTACTAACACTTGAATCCAGGAGGCAGAGGTTACAGTAAGCTGAGCTTGCACCACTGCACTCTAGACTCTGCATCTCAAACAAACAAAAAAACAATTGTGGGAAGGTTCCTAGGTTTACTGCACTCCAG
293HEK SAMHD1 KO + DMSO	CCATGGTAGAATACAGCACTACTTAGATTCCTACGGTCTCTGACTCCAGGCCATGGCTCCTGGATGGCATTTCTAGACCTGCCCTGGGCCGGGGGGAGCTTGCCACCCTGAAGGGATGGGCAACATGGTGAAACCCCATGTCTACTAAAAATACAAAACTTAGCTGGGCGTGGGGCCACATGCTTTTGTAATCCCAGCTACTAACACTTGAATCCAGGAGGCAGAGGTTACAGTAAGCTGAGCTTGCACCACTGCACTCTAGACTCTGCATCTCAAACAAACAAAAAAACAATTGTGGGAAGGTTCCTAGGTTTACTGCACTCCAG
293HEK SAMHD1 KO + DMSO	CCATGGTAGAATACAGCACTACTTAGATTCCTACGGTCTCTGACTCCAGGCCATGGCTCCTGGATGGCATTTCTAGACCTGCCCTGGGCCGGGGGGAGCTTGCCACCCTGAAGGGAATGGGCAACATGGTGAAACCCCATGTCTACTAAAAATACAAAACTTAGCTGGGCGTGGGGCCACATGCTTTTGTAATCCCAGCTACTAACACTTGAATCCAGGAGGCAGAGGTTACAGTAAGCTGAGCTTGCACCACTGCACTCTAGACTCTGCATCTCAAACAAACAAAAAAACAATTGTGGGAAGGTTCCTAGGTTTACTGCACTCCAG
293HEK SAMHD1 KO + DMSO	CCATGGTAGAATACAGCACTACTTAGATTCCTACGGTCTCTGACTCCAGGCCATGGCTCCTGGATGGCATTTCTAGACCTGCCCTGGGCCGGGGGGAGCTTGCCACCCTGAAGGGAAGGGTGGGCAACATGGTGAAACCCCATGTCTACTAAAAATACAAAACTTAGCTGGGCGTGGGGCCACATGCTTTTGTAATCCCAGCTACTAACACTTGAATCCAGGAGGCAGAGGTTACAGTAAGCTGAGCTTGCACCACTGCACTCTAGACTCTGCATCTCAAACAAACAAAAAAACAATTGTGGGAAGGTTCCTAGGTTTACTGCACTCCAG
293HEK SAMHD1 KO + DMSO	CCATGGTAGAATACAGCACTACTTAGATTCCTACGGTCTCTGACTCCAGGCCATGGCTCCTGGATGGCATTTCTAGACCTGCCCTGGGCCGGGGGGAGCTTGCCACCCTGAAGGGAAGGGCACAAGCCTGGCTGGATTTCCCATCTGCTGACTGAAACCCCATGTCTACTAAAAATACAAAACTTAGCTGGGCGTGGGGCCACATGCTTTTGTAATCCCAGCTACTAACACTTGAATCCAGGAGGCAGAGGTTACAGTAAGCTGAGCTTGCACCACTGCACTCTAGACTCTGCATCTCAAACAAACAAAAAAACAATTGTGGGAAGGTTCCTAGGTTTACTGCACTCCAG
293HEK SAMHD1 KO + DMSO	CCATGGTAGAATACAGCACTACTTAGATTCCTACGGTCTCTGACTCCAGGCCATGGCTCCTGGATGGCATTTCTAGACCTGCCCTGGGCCGGGGGGAGCTTGCCACCCTGAAGGGAAGGGCACAAGCCTGGCTGGATTTCCCATCTGCTGACTGATGGGCAACATGGTGAAACCCCATGTCTACTAAAAATACAAAACTTAGCTGGGCGTGGGGCCACATGCTTTTGTAATCCCAGCTACTAACACTTGAATCCAGGAGGCAGAGGTTACAGTAAGCTGAGCTTGCACCACTGCACTCTAGACTCTGCATCTCAAACAAACAAAAAAACAATTGTGGGAAGGTTCCTAGGTTTACTGCACTCCAG
293HEK SAMHD1 KO + DMSO	CCATGGTAGAATACAGCACTACTTAGATTCCTACGGTCTCTGACTCCAGGCCATGGCTCCTGGATGGCATTTCTAGACCTGCCCTGGGCCGGGGGGAGCTTGCCACCCTGAAGGGAAGGGCACAAGCCTGGCTGGATTTCCCATCTGCTGACTGAAGAGCCTAAGTTTTGTATTTTTAGTAGACATGGGGTTTCACCATGTTGCCCGCTGGGCGTGGGGCCACATGCTTTTGTAATCCCAGCTACTAACACTTGAATCCAGGAGGCAGAGGTTACAGTAAGCTGAGCTTGCACCACTGCACTCTAGACTCTGCATCTCAAACAAACAAAAAAACAATTGTGGGAAGGTTCCTAGGTTTACTGCACTCCAG
293HEK SAMHD1 KO + DMSO	CCATGGTAGAATACAGCACTACTTAGATTCCTACGGTCTCTGACTCCAGGCCATGGCTCCTGGATGGCATTTCTAGACCTGCCCTGGGCCGGGGGGAGCTTGCCACCCTGAAGGGAAGGCCGCACTGGCTGCGAAACAGGTACTTCCCTGGCTGGATTTCCCATCTGCTGACTGAAGATGGATTTCCCATCTACTAAAAATACAAAACTTAGCTGGGCGTGGGGCCACATGCTTTTGTAATCCCAGCTACTAACACTTGAATCCAGGAGGCAGAGGTTACAGTAAGCTGAGCTTGCACCACTGCACTCTAGACTCTGCATCTCAAACAAACAAAAAAACAATTGTGGGAAGGTTCCTAGGTTTACTGCACTCCAG
293HEK SAMHD1 KO + DMSO	CCATGGTAGAATACAGCACTACTTAGATTCCTACGGTCTCTGACTCCAGGCCATGGCTCCTGGATGGCATTTCTAGACCTGCCCTGGGCCGGGGGGAGCTTGCCACCCTGAAGGGAAGTGGGGCCACATGCTTTTGTAATCCCAGCTACTAACACTTGAATCCAGGAGGCAGAGGTTACAGTAAGCTGAGCTTGCACCACTGCACTCTAGACTCTGCATCTCAAACAAACAAAAAAACAATTGTGGGAAGGTTCCTAGGTTTACTGCACTCCAG
293HEK SAMHD1 KO + DMSO	CCATGGTAGAATACAGCACTACTTAGATTCCTACGGTCTCTGACTCCAGGCCATGGCTCCTGGATGGCATTTCTAGACCTGCCCTGGGCCGGGGGGAGCTTGCCACCCTGAAAAACTTAGCTGGGCGTGGGGCCACATGCTTTTGTAATCCCAGCTACTAACACTTGAATCCAGGAGGCAGAGGTTACAGTAAGCTGAGCTTGCACCACTGCACTCTAGACTCTGCATCTCAAACAAACAAAAAAACAATTGTGGGAAGGTTCCTAGGTTTACTGCACTCCAG
293HEK SAMHD1 KO + DMSO	CCATGGTAGAATACAGCACTACTTAGATTCCTACGGTCTCTGACTCCAGGCCATGGCTCCTGGATGGCATTTCTAGACCTGCCCTGGGCCGGGGGGAGCTTGCCATGTCTACTAAAAATACAAAACTTAGCTGGGCGTGGGGCCACATGCTTTTGTAATCCCAGCTACTAACACTTGAATCCAGGAGGCAGAGGTTACAGTAAGCTGAGCTTGCACCACTGCACTCTAGACTCTGCATCTCAAACAAACAAAAAAACAATTGTGGGAAGGTTCCTAGGTTTACTGCACTCCAG
293HEK SAMHD1 KO + DMSO	CCATGGTAGAATACAGCACTACTTAGATTCCTACGGTCTCTGACTCCAGGCCATGGCTCCTGGATGGCATTTCTAGACCTGCCCTGGGCCGGGGGGAGCTTGCCACCATGTCTACTAAAAATACAAAACTTAGCTGGGCGTGGGGCCACATGCTTTTGTAATCCCAGCTACTAACACTTGAATCCAGGAGGCAGAGGTTACAGTAAGCTGAGCTTGCACCACTGCACTCTAGACTCTGCATCTCAAACAAACAAAAAAACAATTGTGGGAAGGTTCCTAGGTTTACTGCACTCCAG
293HEK SAMHD1 KO + DMSO	CCATGGTAGAATACAGCACTACTTAGATTCCTACGGTCTCTGACTCCAGGCCATGGCTCCTGGATGGCATTTCTAGACCTGCCCTGGGCCGGGGGGAGCTTGCCACCCTGAAGGGAAGGGCACAAGCCTGGCTGGATTTCCCATGGGCGTGGGGCCACATGCTTTTGTAATCCCAGCTACTAACACTTGAATCCAGGAGGCAGAGGTTACAGTAAGCTGAGCTTGCACCACTGCACTCTAGACTCTGCATCTCAAACAAACAAAAAAACAATTGTGGGAAGGTTCCTAGGTTTACTGCACTCCAG
293HEK SAMHD1 KO + DMSO	CCATGGTAGAATACAGCACTACTTAGATTCCTACGGTCTCTGACTCCAGGCCATGGCTCCTGGATGGCATTTCTAGACCTGCCCTGGGCCGGGGGGAGCTTGCCACCCTGAAGGGACATGTCTACTAAAAATACAAAACTTAGCTGGGCGTGGGGCCACATGCTTTTGTAATCCCAGCTACTAACACTTGAATCCAGGAGGCAGAGGTTACAGTAAGCTGAGCTTGCACCACTGCACTCTAGACTCTGCATCTCAAACAAACAAAAAAACAATTGTGGGAAGGTTCCTAGGTTTACTGCACTCCAG
293HEK SAMHD1 KO + DMSO	CCATGGTAGAATACAGCACTACTTAGATTCCTACGGTCTCTGACTCCAGGCCATGGCTCCTGGATGGCATTTCTAGACCTGCCCTGGGCCGGGGGGAGCTTGCCACCCTGAAGTGAAACCCCATGTCTACTAAAAATACAAAACTTAGCTGGGCGTGGGGCCACATGCTTTTGTAATCCCAGCTACTAACACTTGAATCCAGGAGGCAGAGGTTACAGTAAGCTGAGCTTGCACCACTGCACTCTAGACTCTGCATCTCAAACAAACAAAAAAACAATTGTGGGAAGGTTCCTAGGTTTACTGCACTCCAG
293HEK SAMHD1 KO + DMSO	CCATGGTAGAATACAGCACTACTTAGATTCCTACGGTCTCTGACTCCAGGCCATGGCTCCTGGATGGCATTTCTAGACCTGCCCTGGGCCGGGGGGAGCTTGCCACCCTGAAGGGAAGGGCACAGAAACCCCATGTCTACTAAAAATACAAAACTTAGCTGGGCGTGGGGCCACATGCTTTTGTAATCCCAGCTACTAACACTTGAATCCAGGAGGCAGAGGTTACAGTAAGCTGAGCTTGCACCACTGCACTCTAGACTCTGCATCTCAAACAAACAAAAAAACAATTGTGGGAAGGTTCCTAGGTTTACTGCACTCCAG
293HEK SAMHD1 KO + DMSO	CCATGGTAGAATACAGCACTACTTAGATTCCTACGGTCTCTGACTCCAGGCCATGGCTCCTGGATGGCATTTCTAGACCTGCCCTGGGCCGGGGGGAGCTTGCCACCCTGAAGGGCAACATGGTGAAACCCCATGTCTACTAAAAATACAAAACTTAGCTGGGCGTGGGGCCACATGCTTTTGTAATCCCAGCTACTAACACTTGAATCCAGGAGGCAGAGGTTACAGTAAGCTGAGCTTGCACCACTGCACTCTAGACTCTGCATCTCAAACAAACAAAAAAACAATTGTGGGAAGGTTCCTAGGTTTACTGCACTCCAG
293HEK SAMHD1 KO + DMSO	CCATGGTAGAATACAGCACTACTTAGATTCCTACGGTCTCTGACTCCAGGCCATGGCTCCTGGATGGCATTTCTAGACCTGCCCTGGGCCGGGGGGAGCTTGCCACCCTGAAGGGAAGGGCAACATGGTGAAACCCCATGTCTACTAAAAATACAAAACTTAGCTGGGCGTGGGGCCACATGCTTTTGTAATCCCAGCTACTAACACTTGAATCCAGGAGGCAGAGGTTACAGTAAGCTGAGCTTGCACCACTGCACTCTAGACTCTGCATCTCAAACAAACAAAAAAACAATTGTGGGAAGGTTCCTAGGTTTACTGCACTCCAG
293HEK SAMHD1 KO + DMSO	CCATGGTAGAATACAGCACTACTTAGATTCCTACGGTCTCTGACTCCAGGCCATGGCTCCTGGATGGCATTTCTAGACCTGCCCTGGGCCGGGGGGAGCTTGCCACCCTGAAGGGAAGGGCACAAGCCTGGCTGGACCCATGTCTACTAAAAATACAAAACTTAGCTGGGCGTGGGGCCACATGCTTTTGTAATCCCAGCTACTAACACTTGAATCCAGGAGGCAGAGGTTACAGTAAGCTGAGCTTGCACCACTGCACTCTAGACTCTGCATCTCAAACAAACAAAAAAACAATTGTGGGAAGGTTCCTAGGTTTACTGCACTCCAG
293HEK SAMHD1 KO + DMSO	CCATGGTAGAATACAGCACTACTTAGATTCCTACGGTCTCTGACTCCAGGCCATGGCTCCTGGATGGCATTTCTAGACCTGCCCTGGGCCGGGGGGAGCTTGCCACCCTGAAGGGAAGGTGGGCAACATGGTGAAACCCCATGTCTACTAAAAATACAAAACTTAGCTGGGCGTGGGGCCACATGCTTTTGTAATCCCAGCTACTAACACTTGAATCCAGGAGGCAGAGGTTACAGTAAGCTGAGCTTGCACCACTGCACTCTAGACTCTGCATCTCAAACAAACAAAAAAACAATTGTGGGAAGGTTCCTAGGTTTACTGCACTCCAG
293HEK SAMHD1 KO + DMSO	CCATGGTAGAATACAGCACTACTTAGATTCCTACGGTCTCTGACTCCAGGCCATGGCTCCTGGATGGCATTTCTAGACCTGCCCTGGGCCGGGGGGAGCTTGCCACCCTGAAGGGCACAAGCGGGCAACATGGTGAAACCCCATGTCTACTAAAAATACAAAACTTAGCTGGGCGTGGGGCCACATGCTTTTGTAATCCCAGCTACTAACACTTGAATCCAGGAGGCAGAGGTTACAGTAAGCTGAGCTTGCACCACTGCACTCTAGACTCTGCATCTCAAACAAACAAAAAAACAATTGTGGGAAGGTTCCTAGGTTTACTGCACTCCAG
293HEK SAMHD1 KO + DMSO	CCATGGTAGAATACAGCACTACTTAGATTCCTACGGTCTCTGACTCCAGGCCATGGCTCCTGGATGGCATTTCTAGACCTGCCCTGGGCCGGGGGGAGCTTGCCACCCTGAAGGGAAGGGCTTTGGGCAACATGGTGAAACCCCATGTCTACTAAAAATACAAAACTTAGCTGGGCGTGGGGCCACATGCTTTTGTAATCCCAGCTACTAACACTTGAATCCAGGAGGCAGAGGTTACAGTAAGCTGAGCTTGCACCACTGCACTCTAGACTCTGCATCTCAAACAAACAAAAAAACAATTGTGGGAAGGTTCCTAGGTTTACTGCACTCCAG
293HEK SAMHD1 KO + DMSO	CCATGGTAGAATACAGCACTACTTAGATTCCTACGGTCTCTGACTCCAGGCCATGGCTCCTGGATGGCATTTCTAGACCTGCCCTGGGCCGGGGGGAGCTTGCCACCCTGATTTGACTGAGCTTTCTTCTGCCTGGGCAACATGGTGAAACCCCATGTCTACTAAAAATACAAAACTTAGCTGGGCGTGGGGCCACATGCTTTTGTAATCCCAGCTACTAACACTTGAATCCAGGAGGCAGAGGTTACAGTAAGCTGAGCTTGCACCACTGCACTCTAGACTCTGCATCTCAAACAAACAAAAAAACAATTGTGGGAAGGTTCCTAGGTTTACTGCACTCCAG
293HEK SAMHD1 KO + DMSO	CCATGGTAGAATACAGCACTACTTAGATTCCTACGGTCTCTGACTCCAGGCCATGGCTCCTGGATGGCATTTCTAGACCTGCCCTGGGCCGGGGGGAGCTTGCCACCCTGAAGGGAAGGGCACAAGCCTGGCTGGATTTCCCATCTGTTGGTGAAACACCATGTCTACTAAAAATACAAAACTTAGCTGGGCGTGGGGCCACATGCTTTTGTAATCCCAGCTACTAACACTTGAATCCAGGAGGCAGAGGTTACAGTAAGCTGAGCTTGCACCACTGCACTCTAGACTCTGCATCTCAAACAAACAAAAAAACAATTGTGGGAAGGTTCCTAGGTTTACTGCACTCCAG
293HEK SAMHD1 KO + DMSO	CCATGGTAGAATACAGCACTACTTAGATTCCTACGGTCTCTGACTCCAGGCCATGGCTCCTGGATGGCATTTCTAGACCTGCCCTGGGCCGGGGGGAGCTTGCCACCCTGAAGGGAAGGGCACAAGCCTGGCTGGATTTCCCATCAACATGGTGAAACCCCATGTCTACTAAAAATACAAAACTTAGCTGGGCGTGGGGCCACATGCTTTTGTAATCCCAGCTACTAACACTTGAATCCAGGAGGCAGAGGTTACAGTAAGCTGAGCTTGCACCACTGCACTCTAGACTCTGCATCTCAAACAAACAAAAAAACAATTGTGGGAAGGTTCCTAGGTTTACTGCACTCCAG
293HEK SAMHD1 KO + DMSO	CCATGGTAGAATACAGCACTACTTAGATTCCTACGGTCTCTGACTCCAGGCCATGGCTCCTGGATGGCATTTCTAGACCTGCCCTGGGCCGGGGGGAGCTTGCCACCCTGAAGGGAAGGGCACAAGCCTGGCTGGATTTCCCATCTGCTGACTGAGTTGCCCCCCATGTCTACTAAAAATACAAAACTTAGCTGGGCGTGGGGCCACATGCTTTTGTAATCCCAGCTACTAACACTTGAATCCAGGAGGCAGAGGTTACAGTAAGCTGAGCTTGCACCACTGCACTCTAGACTCTGCATCTCAAACAAACAAAAAAACAATTGTGGGAAGGTTCCTAGGTTTACTGCACTCCAG
293HEK SAMHD1 KO + DMSO	CCATGGTAGAATACAGCACTACTTAGATTCCTACGGTCTCTGACTCCAGGCCATGGCTCCTGGATGGCATTTCTAGACCTGCCCTGGGCCGGGGGGAGCTTGCCACCCTGAAGGGAAGGGCACATGGCTGGATTTCCCATCTGCTGACTGAAGGCAACATGGTGAAACCCCATGTCTAATAAAAATACAAAACTTAGCTGGGCGTGGGGCCACATGCTTTTGTAATCCCAGCTACTAACACTTGAATCCAGGAGGCAGAGGTTACAGTAAGCTGAGCTTGCACCACTGCACTCTAGACTCTGCATCTCAAACAAACAAAAAAACAATTGTGGGAAGGTTCCTAGGTTTACTGCACTCCAG
293HEK SAMHD1 KO + DMSO	CCATGGTAGAATACAGCACTACTTAGATTCCTACGGTCTCTGACTCCAGGCCATGGCTCCTGGATGGCATTTCTAGACCTGCCCTGGGCCGGGGGGAGCTTGCCACCCTGAAGGGAAGGGCACAAGCCTGGCTGGATTTCCCATCTGCTGACTGATGGGCAACATGGTGAAACCCCATGTCTACTAAAAATACAAAACTTAGCTGGGCGTGGGGCCACATGCTTTTGTAATCCCAGCTACTAACACTTGAATCCAGGAGGCAGAGGTTACAGTAAGCTGAGCTTGCACCACTGCACTCTAGACTCTGCATCTCAAACAAACAAAAAAACAATTGTGGGAAGGTTCCTAGGTTTACTGCACTCCAG
293HEK SAMHD1 KO + DMSO	CCATGGTAGAATACAGCACTACTTAGATTCCTACGGTCTCTGACTCCAGGCCATGGCTCCTGGATGGCATTTCTAGACCTGCCCTGGGCCGGGGGGAGCTTGCCACCCTGAAGGGAAGGGCACAAGCCTGGCTGGATTTCCCATCTGCTGACTGAAGAGCCGGGCAACATGGTGAAACCCCATGTCTACTAAAAATACAAAACTTAGCTGGGCGTGGGGCCACATGCTTTTGTAATCCCAGCTACTAACACTTGAATCCAGGAGGCAGAGGTTACAGTAAGCTGAGCTTGCACCACTGCACTCTAGACTCTGCATCTCAAACAAACGAAAAAACAATTGTGGGAAGGTTCCTAGGTTTACTGCACTCCAG
293HEK SAMHD1 KO + DMSO	CCATGGTAGAATACAGCACTACTTAGATTCCTACGGTCTCTGACTCCAGGCCATGGCTCCTGGATGGCATTTCTAGACCTGCCCTGGGCCGGGGGGAGCTTGCCACCCTGAAGGGAAGGGCACAAGCCTGGCTGGATTTCCCATGGCCGCCAAGAACCTGAGCGACGCCATCCTGCTGAGCGACATCCTGCGCGTGAACACCGAGATCACCAAGGCCCCCCTGAGCGCCAGCATGATCAAGCGCTACGACGAGCACCACCAGGACCTGACCCTGCTGAAGGCCCTGGTGCGCCAGCAGCTGCCCGAGAAGTACAAGGAGATCTTCTTCGACCAGAGCAAGAACGGCTACGCCGGCTACATCGACGGCGGCGCCAGCCAGGAGGAGTTCTACAAGTTCAT…
293HEK SAMHD1 KO + dN	CCATGGTAGAATACAGCACTACTTAGATTCCTACGGTCTCTGACTCCAGGCCATGGCTCCTGGATGGCATTTCTAGACCTGCCCTGGGCCGGGGGGAGCTTGCCACCCTGAAGGGAAGGGCGTGGGGCCACATGCTTTTGTAATCCCAGCTACTAACACTTGAATCCAGGAGGCAGAGGTTACAGTAAGCTGAGCTTGCACCACTGCACTCTAGACTCTGCATCTCAAACAAACAAAAAAACAATTGTGGGAAGGTTCCTAGGTTTACTGCACTCCAG
293HEK SAMHD1 KO + dN	CCATGGTAGAATACAGCACTACTTAGATTCCTACGGTCTCTGACTCCAGGCCATGGCTCCTGGATGGCATTTCTAGACCTGCCCTGGGCCGGGGGGAGCTTGCCACCCTGAAGGGATGGGCGTGGGGCCACATGCTTTTGTAATCCCAGCGTACTAACACTTGAATCCAGGAGGCAGAGGTTACAGTAAGCTGAGCTTGCACCACTGCACTCTAGACTCTGCATCTCAAACAAACAAAAAAACAATTGTGGGAAGGTTCCTAGGTTTACTGCACTCCAG
293HEK SAMHD1 KO + dN	CCATGGTAGAATACAGCACTACTTAGATTCCTACGGTCTCTGACTCCAGGCCATGGCTCCTGGATGGCATTTCTAGACCTGCCCTGGGCCGGGGGGAGCTTGCCACCCTGAAGGGAAGGGCACAAGCCTGGCTGGAAACTTAGCTGGGCGTGGGGCCACATGCTTTTGTAATCCCAGCTACTAACACTTGAATCCAGGAGGCAGAGGTTACAGTAAGCTGAGCTTGCACCACTGCACTCTAGACTCTGCATCTCAAACAAACAAAAAAACAATTGTGGGAAGGTTCCTAGGTTTACTGCACTCCAG
293HEK SAMHD1 KO + dN	CCATGGTAGAATACAGCACTACTTAGATTCCTACGGTCTCTGACTCCAGGCCATGGCTCCTGGATGGCATTTCTAGACCTGCCCTGGGCCGGGGGGAGCTTGCCACCCTGAAGGGAAGGGCATGTCTACTAAAAATACAAAACTTAGCTGGGCGTGGGGCCACATGCTTTTGTAATCCCAGCTACTAACACTTGAATCCAGGAGGCAGAGGTTACAGTAAGCTGAGCTTGCACCACTGCACTCTAGACTCTGCATCTCAAACAAACAAAAAAACAATTGTGGGAAGGTTCCTAGGTTTACTGCACTCCAG
293HEK SAMHD1 KO + dN	CCATGGTAGAATACAGCACTACTTAGATTCCTACGGTCTCTGACTCCAGGCCATGGCTCCTGGATGGCATTTCTAGACCTGCCCTGGGCCGGGGGGAGCTTGCCACCCTGAAGGGAAGGGCAACATGGTGAAACCCCATGTCTACTAAATGGGCGTGGGGCCACATGCTTTTGTAATCCCAGCTACTAACACTTGAATCCAGGAGGCAGAGGTTACAGTAAGCTGAGCTTGCACCACTGCACTCTAGACTCTGCATCTCAAACAAACAAAAAAACAATTGTGGGAAGGTTCCTAGGTTTACTGCACTCCAG
293HEK SAMHD1 KO + dN	CCATGGTAGAATACAGCACTACTTAGATTCCTACGGTCTCTGACTCCAGGCCATGGCTCCTGGATGGCATTTCTAGACCTGCCCTGGGCCGGGGGGAGCTTGCCACCCTGAAGGGAAGGGCACAAGCCTGGCTGGATTTCCCATCTGCTGACTGGGCGTGGGGCCACATGCTTTTGTAATCCCAGCTACTAACACTTGAATCCAGGAGGCAGAGGTTACAGTAAGCTGAGCTTGCACCACTGCACTCTAGACTCTGCATCTCAAACAAACAAAAAAACAATTGTGGGAAGGTTCCTAGGTTTACTGCACTCCAG
293HEK SAMHD1 KO + dN	CCATGGTAGAATACAGCACTACTTAGATTCCTACGGTCTCTGACTCCAGGCCATGGCTCCTGGATGGCATTTCTAGACCTGCCCTGGGCCGGGGGGAGCTTGCCACCCTGAAGGGAAGGGCTTGTGCTATGTCTACTAAAAATACAAAACTTAGCTGGGCGTGGGGCCACATGCTTTTGTAATCCCAGCTACTAACACTTGAATCCAGGAGGCAGAGGTTACAGTAAGCTGAGCTTGCACCACTGCACTCTAGACTCTGCATCTCAAACAAACAAAAAAACAATTGTGGGAAGGTTCCTAGGTTTACTGCACTCCAG
293HEK SAMHD1 KO + dN	CCATGGTAGAATACAGCACTACTTAGATTCCTACGGTCTCTGACTCCAGGCCATGGCTCCTGGATGGCATTTCTAGACCTGCCCTGGGCCGGGGGGAGCTTGCCACCCTGAAGGGCATGGTGAAACCCCATGTCTACTAAAAATACAAAACTTAGCTGGGCGTGGGGCCACATGCTTTTGTAATCCCAGCTACTAACACTTGAATCCAGGAGGCAGAGGTTACAGTAAGCTGAGCTTGCACCACTGCACTCTAGACTCTGCATCTCAAACAAACAAAAAAACAATTGTGGGAAGGTTCCTAGGTTTACTGCACTCCAG
293HEK SAMHD1 KO + dN	CCATGGTAGAATACAGCACTACTTAGATTCCTACGGTCTCTGACTCCAGGCCATGGCTCCTGGATGGCATTTCTAGACCTGCCCTGGGCCGGGGGGAGCTTGCCACCCTGAAGGGAAGGGCACAAGCCTGGCATGTCTACTAAAAATACAAAACTTAGCTGGGCGTGGGGCCACATGCTTTTGTAATCCCAGCTACTAACACTTGAATCCAGGAGGCAGAGGTTACAGTAAGCTGAGCTTGCACCACTGCACTCTAGACTCTGCATCTCAAACAAACAAAAAAACAATTGTGGGAAGGTTCCTAGGTTTACTGCACTCCAG
293HEK SAMHD1 KO + dN	CCATGGTAGAATACAGCACTACTTAGATTCCTACGGTCTCTGACTCCAGGCCATGGCTCCTGGATGGCATTTCTAGACCTGCCCTGGGCCGGGGGGAGCTTGCCACCCTGAAGGGCAACATGGTGAAACCCCATGTCTACTAAAAATACAAAACTTAGCTGGGCGTGGGGCCACATGCTTTTGTAATCCCAGCTACTAACACTTGAATCCAGGAGGCAGAGGTTACAGTAAGCTGAGCTTGCACCACTGCACTCTAGACTCTGCATCTCAAACAAACAAAAAAACAATTGTGGGAAGGTTCCTAGGTTTACTGCACTCCAG
293HEK SAMHD1 KO + dN	CCATGGTAGAATACAGCACTACTTAGATTCCTACGGTCTCTGACTCCAGGCCATGGCTCCTGGATGGCATTTCTAGACCTGCCCTGGGCCGGGGGGAGCTTGCCACCCTGAATTTGGGCAACATGGTGAAACCCCATGTCTACTAAAAATACAAAACTTAGCTGGGCGTGGGGCCACATGCTTTTGTAATCCCAGCTACTAACACTTGAATCCAGGAGGCAGAGGTTACAGTAAGCTGAGCTTGCACCACTGCACTCTAGACTCTGCATCTCAAACAAACAAAAAAACAATTGTGGGAAGGTTCCTAGGTTTACTGCACTCCAG
293HEK SAMHD1 KO + dN	CCATGGTAGAATACAGCACTACTTAGATTCCTACGGTCTCTGACTCCAGGCCATGGCTCCTGGATGGCATTTCTAGACCTGCCCTGGGCCGGGGGGAGCTTGCCACCCTGAAGGGAGGGCAACATGGTGAAACCCCATGTCTACTAAAAATACAAAACTTAGCTGGGCGTGGGGCCACATGCTTTTGTAATCCCAGCTACTAACACTTGAATCCAGGAGGCAGAGGTTACAGTAAGCTGAGCTTGCACCACTGCACTCTAGACTCTGCATCTCAAACAAACAAAAAAACAATTGTGGGAAGGTTCCTAGGTTTACTGCACTCCAG
293HEK SAMHD1 KO + dN	CCATGGTAGAATACAGCACTACTTAGATTCCTACGGTCTCTGACTCCAGGCCATGGCTCCTGGATGGCATTTCTAGACCTGCCCTGGGCCGGGGGGAGCTTGCCACCCTGAAGGGATGGGCAACATGGTGAAACCCCATGTCTACTAAAAATACAAAACTTAGCTGGGCGTGGGGCCACATGCTTTTGTAATCCCAGCTACTAACACTTGAATCCAGGAGGCAGAGGTTACAGTAAGCTGAGCTTGCACCACTGCACTCTAGACTCTGCATCTCAAACAAACAAAAAAACAATTGTGGGAAGGTTCCTAGGTTTACTGCACTCCAG
293HEK SAMHD1 KO + dN	CCATGGTAGAATACAGCACTACTTAGATTCCTACGGTCTCTGACTCCAGGCCATGGCTCCTGGATGGCATTTCTAGACCTGCCCTGGGCCGGGGGGAGCTTGCCACCCTGAAGGGAAGGGCAGGCAACATGGTGAAACCCCATGTCTACTAAAAATACAAAACTTAGCTGGGCGTGGGGCCACATGCTTTTGTAATCCCAGCTACTAACACTTGAATCCAGGAGGCAGAGGTTACAGTAAGCTGAGCTTGCACCACTGCACTCTAGACTCTGCATCTCAAACAAACAAAAAAACAATTGTGGGAAGGTTCCTAGGTTTACTGCACTCCAG
293HEK SAMHD1 KO + dN	CCATGGTAGAATACAGCACTACTTAGATTCCTACGGTCTCTGACTCCAGGCCATGGCTCCTGGATGGCATTTCTAGACCTGCCCTGGGCCGGGGGGAGCTTGCCACCCTGAAGGGAAGGGCACAAGCCTGGCTGGATTTCCCATCTGTGGATTTCCCATCTGCTGACTGTGGGCGTGGGGCCACATGCTTTTGTAATCCCAGCTACTAACACTTGAATCCAGGAGGCAGAGGTTACAGTAAGCTGAGCTTGCACCACTGCACTCTAGACTCTGCATCTCAAACAAACAAAAAAACAATTGTGGGAAGGTTCCTAGGTTTACTGCACTCCAG
293HEK SAMHD1 KO + dN	CCATGGTAGAATACAGCACTACTTAGATTCCTACGGTCTCTGACTCCAGGCCATGGCTCCTGGATGGCATTTCTAGACCTGCCCTGGGCCGGGGGGAGCTTGCCACCCTGAAGGGAAGGGCACAAGCCTGGCTGGATTTCCCATCTGTTGGTGAAACCCCATGTCTACTAAAAATACAAAACTTAGATGGGCGTGGGGCCACATGCTTTTGTAATCCCAGCTACTAACACTTGAATCCAGGAGGCAGAGGTTACAGTAAGCTGAGCTTGCACCACTGCACTCTAGACTCTGCATCTCAGACAAACAAAAAAACAATTGTGGGAAGGTTCCTAGGTTTACTGCACTCCAG
293HEK SAMHD1 KO + dN	CCATGGTAGAATACAGCACTACTTAGATTCCTACGGTCTCTGACTCCAGGCCATGGCTCCTGGATGGCATTTCTAGACCTGCCCTGGGCCGGGGGGAGCTTGCCACCCTGAAGGGAAGGGCACAAGCCTGGCTGGATTTCCCATCTGCTGACTGAGTTGCCCCCCATGTCTACTAAAAATACAAAACTTAGCTGGGCGTGGGGCCACATGCTTTTGTAATCCCAGCTACTAACACTTGAATCCAGGAGGCAGAGGTTACAGTAAGCTGAGCTTGCACCACTGCACTCTAGACTCTGCATCTCAAACAAACAAAAAAACAATTGTGGGAAGGTTCCTAGGTTTACTGCACTCCAG
293HEK SAMHD1 KO + dN	CCATGGTAGAATACAGCACTACTTAGATTCCTACGGTCTCTGACTCCAGGCCATGGCTCCTGGATGGCATTTCTAGACCTGCCCTGGGCCGGGGGGAGCTTGCCACCCTGAAGGGAAGGGCACAAGCCTGGCTGGATTTCCCATCTGCTGGGCAACATGGTGAAACCCCATGTCTACTAAAAATACAAAACTTAGCTGGGCGTGGGGCCACATGCTTTTGTAATCCCAGCTACTAACACTTGAATCCAGGAGGCAGAGGTTACAGTAAGCTGAGCTTGCACCACTGCACTCTAGACTCTGCATCTCAAACAAACAAAAAAACAATTGTGGGAAGGTTCCTAGGTTTACTGCACTCCAG
293HEK SAMHD1 KO + dN	CCATGGTAGAATACAGCACTACTTAGATTCCTACGGTCTCTGACTCCAGGCCATGGCTCCTGGATGGCATTTCTAGACCTGCCCTGGGCCGGGGGGAGCTTGCCACCCTGAAGGGAAGGGCACAAGCCTGGCTGGATTTCCCATCTGCTGACTGATGGGCAACATGGTGAAACCCCATGTCTACTAAAAATACAAAACTTAGCTGGGCGTGGGGCCACATGCTTTTGTAATCCCAGCTACTAACACTTGAATCCAGGAGGCAGAGGTTACAGTAAGCTGAGCTTGCACCACTGCACTCTAGACTCTGCATCTCAAACAAACAAAAAAACAATTGTGGGAAGGTTCCTAGGTTTACTGCACTCCAG
293HEK SAMHD1 KO + dN	CCATGGTAGAATACAGCACTACTTAGATTCCTACGGTCTCTGACTCCAGGCCATGGCTCCTGGATGGCATTTCTAGACCTGCCCTGGGCCGGGGGGAGCTTGCCACCCTGAAGGGAAGGGCGTGGGGCCACATGCTTTTGTAATCCCAGCTACTAACACTTGAATCCAGGAGGCAGAGGTTACAGTAAGCTGAGCTTGCACCACTGCACTCTAGACTCTGCATCTCATACAAACAAAAAAACAATTGTGGGAAGGTTCCTAGGTTTACTGCACTCCAG
293HEK SAMHD1 KO + dN	CCATGGTAGAATACAGCACTACTTAGATTCCTACGGTCTCTGACTCCAGGCCATGGCTCCTGGATGGCATTTCTAGACCTGCCCTGGGCCGGGGGGAGCTTGCCACCCTGAAGGGATGGGCGTGGGGCCACATGCTTTTGTAATCCCAGCTACTAACACTTGAATCCAGGAGGCAGAGGTTACAGTAAGCTGAGCTTGCACCACTGCACTCTAGACTCTGCATCTCAAACAAACAAAAAAACAATTGTGGGAAGGTTCCTAGGTTTACTGCACTCCAG
293HEK SAMHD1 KO + dN	CCATGGTAGAATACAGCACTACTTAGATTCCTACGGTCTCTGACTCCAGGCCATGGCTCCTGGATGGCATTTCTAGACCTGCCCTGGGCCGGGGGGAGCTTGCCACCCTGAAGGGACCGGGCGTGGGGCCACATGCTTTTGTAATCCCAGCTACTAACACTTGAATCCAGGAGGCAGAGGTTACAGTAAGCTGAGCTTGCACCACTGCACTCTAGACTCTGCATCTCAAACAAACAAAAAAACAATTGTGGGAAGGTTCCTAGGTTTACTGCACTCCAG
293HEK SAMHD1 KO + dN	CCATGGTAGAATACAGCACTACTTAGATTCCTACGGTCTCTGACTCCAGGCCATGGCTCCTGGATGGCATTTCTAGACCTGCCCTGGGCCGGGGGGAGCTTGCCACCCTGAAGGGAAGCTGGGCGTGGGGCCACATGCTTTTGTAATCCCAGCTACTAACACTTGAATCCAGGAGGCAGAGGTTACAGTAAGCTGAGCTTGCACCACTGCACTCTAGACTCTGCATCTCAAACAAACAAAAAAACAATTGTGGGAAGGTTCCTAGGTTTACTGCACTCCAG
293HEK SAMHD1 KO + dN	CCATGGTAGAATACAGCACTACTTAGATTCCTACGGTCTCTGACTCCAGGCCATGGCTCCTGGATGGCATTTCTAGACCTGCCCTGGGCCGGGGGGAGCTTGCCACCCTGAAGGGAAGGGCACAAGCCGTGGGGCCACATGCTTTTGTAATCCCAGCTACTAACACTTGAATCCAGGAGGCAGAGGTTACAGTAAGCTGAGCTTGCACCACTGCACTCTAGACTCTGCATCTCAAACAAACAAAAAAACAATTGTGGGAAGGTTCCTAGGTTTACTGCACTCCAG
293HEK SAMHD1 KO + dN	CCATGGTAGAATACAGCACTACTTAGATTCCTACGGTCTCTGACTCCAGGCCATGGCTCCTGGATGGCATTTCTAGACCTGCCCTGGGCCGGGGGGAGCTTGCCACCCTGAAGGGATTGCCCATGTCTACTAAAAATACAAAACTTAGCTGGGCGTGGGGCCACATGCTTTTGTAATCCCAGCTACTAACACTTGAATCCAGGAGGCAGAGGTTACAGTAAGCTGAGCTTGCACCACTGCACTCTAGACTCTGCATCTCAAACAAACAAAAAAACAATTGTGGGAAGGTTCCTAGGTTTACTGCACTCCAG
293HEK SAMHD1 KO + dN	CCATGGTAGAATACAGCACTACTTAGATTCCTACGGTCTCTGACTCCAGGCCATGGCTCCTGGATGGCATTTCTAGACCTGCCCTGGGCCGGGGGGAGCTTGCCACCCTGATATGGTGAAACCCCATGTCTACTAAAAATACAAAACTTAGCTGGGCGTGGGGCCACATGCTTTTGTAATCCCAGCTACTAACACTTGAATCCAGGAGGCAGAGGTTACAGTAAGCTGAGCTTGCACCACTGCACTCTAGACTCTGCATCTCAAACAAACAAAAAAACAATTGTGGGAAGGTTCCTAGGTTTACTGCACTCCAG
293HEK SAMHD1 KO + dN	CCATGGTAGAATACAGCACTACTTAGATTCCTACGGTCTCTGACTCCAGGCCATGGCTCCTGGATGGCATTTCTAGACCTGCCCTGGGCCGGGGGGAGCTTGCCACCCTGAAGGGAAGGAAACCCCATGTCTACTAAAATATACAAAACTTAGCTGGGCGTGGGGCCACATGCTTTTGTAATCCCAGCTACTAACACTTGAATCCAGGAGGCAGAGGTTACAGTAAGCTGAGCTTGCACCACTGCACTCTAGACTCTGCATCTCAAACAAACAAAAAAACAATTGTGGGAAGGTTCCTAGGTTTACTGCACTCCAG
293HEK SAMHD1 KO + dN	CCATGGTAGAATACAGCACTACTTAGATTCCTACGGTCTCTGACTCCAGGCCATGGCTCCTGGATGGCATTTCTAGACCTGCCCTGGGCCGGGGGGAGCTTGCCACCCTGAAGGGAAGGGCACAAGCCTGGCTGGATTTCCCATCTGCTGACTGATGGGCGTGGGGCCACATGCTTTTGTAATCCCAGCTACTAACACTTGAATCCAGGAGGCAGAGGTTACAGTAAGCTGAGCTTGCACCACTGCACTCTAGACTCTGCATCTCAAACAAACAAAAAAACAATTGTGGGAAGGTTCCTAGGTTTACTGCACTCCAG
293HEK SAMHD1 KO + dN	CCATGGTAGAATACAGCACTACTTAGATTCCTACGGTCTCTGACTCCAGGCCATGGCTCCTGGATGGCATTTCTAGACCTGCCCTGGGCCGGGGGGAGCTTGTCACCCTGAAGGGCATGGTGAAACCCCATGTCTACTAAAAATACAAAACTTAGCTGGGCGTGGGGCCACATGCTTTTGTAATCCCAGCTACTAACACTTGAATCCAGGAGGCAGAGGTTACAGTAAGCTGAGCTTGCACCACTGCACTCTAGACTCTGCATCTCAAACAAACAAAAAAACAATTGTGGGAAGGTTCCTAGGTTTACTGCACTCCAG
293HEK SAMHD1 KO + dN	CCATGGTAGAATACAGCACTACTTAGATTCCTACGGTCTCTGACTCCAGGCCATGGCTCCTGGATGGCATTTCTAGACCTGCCCTGGGCCGGGGGGAGCTTGCCACCCTGAATTTGGGCAACATGGTGAAACCCCATGTCTACTAAAAATACAAAACTTAGCTGGGCGTGGGGCCACATGCTTTTGTAATCCCAGCTACTAACACTTGAATCCAGGAGGCAGAGGTTACAGTAAGCTGAGCTTGCACCACTGCACTCTAGACTCTGCATCTCAAACAAACAAAAAAACAATTGTGGGAAGGTTCCTAGGTTTACTGCACTCCAG
293HEK SAMHD1 KO + dN	CCATGGTAGAATACAGCACTACTTAGATTCCTACGGTCTCTGACTCCAGGCCATGGCTCCTGGATGGCATTTCTAGACCTGCCCTGGGCCGGGGGGAGCTTGCCACCCTGAAGGGCACAAGCCTGGCTGGAAACCCCATGTCTACTAAAAATACAAAACTTAGCTGGGCGTGGGGCCACATGCTTTTGTAATCCCAGCTACTAACACTTGAATCCAGGAGGCAGAGGTTACAGTAAGCTGAGCTTGCACCACTGCACTCTAGACTCTGCATCTCAAACAAACAAAAAAACAATTGTGGGAAGGTTCCTAGGTTTACTGCACTCCAG
293HEK SAMHD1 KO + dN	CCATGGTAGAATACAGCACTACTTAGATTCCTACGGTCTCTGACTCCAGGCCATGGCTCCTGGATGGCATTTCTAGACCTGCCCTGGGCCGGGGGGAGCTTGCCACCCTGAAGATGGTGAAACCCCATGTCTACTAAAAATACAAAACGTCTACTAAAAATACAAAACTTAGCTGGGCGTGGGGCCACATGCTTTTGTAATCCCAGCTACTAACACTTGAATCCAGGAGGCAGAGGTTACAGTAAGCTGAGCTTGCACCACTGCACTCTAGACTCTGCATCTCAAACAAACAAAAAAACAATTGTGGGAAGGTTCCTAGGTTTACTGCACTCCAG
293HEK SAMHD1 KO + dN	CCATGGTAGAATACAGCACTACTTAGATTCCTACGGTCTCTGACTCCAGGCCATGGCTCCTGGATGGCATTTCTAGACCTGCCCTGGGCCGGGGGGAGCTTGCCACCCTGAAGGGAAGGTCAGCAGATGGGAAATCGGGCAACATGGTGAAACCCCATGTCTACTAAAAATACAAAACTTAGCTGGGCGTGGGGCCACATGCTTTTGTAATCCCAGCTACTAACACTTGAATCCAGGAGGCAGAGGTTACAGTAAGCTGAGCTTGCACCACTGCACTCTAGACTCTGCATCTCAAACAAACAAAAAAACAATTGTGGGAAGGTTCCTAGGTTTACTGCACTCCAG
293HEK SAMHD1 KO + dN	CCATGGTAGAATACAGCACTACTTAGATTCCTACGGTCTCTGACTCCAGGCCATGGCTCCTGGATGGCATTTCTAGACCTGCCCTGGGCCGGGGGGAGCTTGCCACCCTGAAGGGAAGGGCACAAGCCTGGCTGGATTTCCCATCTGCTGACTGAGTTGCCCCCCATGTCTACTAAGAATACAAAACTTAGCTGGGCGTGGGGCCACATGCTTTTGTAATCCCAGCTACTAACACTTGAATCCAGGAGGCAGAGGTTACAGTAAGCTGAGCTTGCACCACTGCACTCTAGACTCTGCATCTCAAACAAACAAAAAAACAATTGTGGGAAGGTTCCTAGGTTTACTGCACTCCAG
293HEK SAMHD1 KO + dN	CCATGGTAGAATACAGCACTACTTAGATTCCTACGGTCTCTGACTCCAGGCCATGGCTCCTGGATGGCATTTCTAGACCTGCCCTGGGCCGGGGGGAGCTTGCCACCCTGAAGGGAAGGGCACAAGCCTGGCTGGATTTCCCATCTGCTGACAACATGGTGAAACCCCATGTCTACTAAAAATACAAAACTTAGCTGGGCGTGGGGCCACATGCTTTTGTAATCCCAGCTACTAACACTTGAATCCAGGAGGCAGAGGTTACAGTAAGCTGAGCTTGCACCACTGCACTCTAGACTCTGCATCTCAAACAAACAAAAAAACAATTGTGGGAAGGTTCCTAGGTTTACTGCACTCCAG
293HEK SAMHD1 KO + dN	CCATGGTAGAATACAGCACTACTTAGATTCCTACGGTCTCTGACTCCAGGCCATGGCTCCTGGATGGCATTTCTAGACCTGCCCTGGGCCGGGGGGAGCTTGCCACCCTGAAGGGAAGGGCACAAGCCTGGCTGGATTTCCCATCTGCTGGGCAACATGGTGAAACCCCATGTCTACTAAAAATACAAAACTTAGCTGGGCGTGGGGCCACATGCTTTTGTAATCCCAGCTACTAACACTTGAATCCAGGAGGCAGAGGTTACAGTAAGCTGAGCTTGCACCACTGCACTCTAGACTCTGCATCTCAAACAAACAAAAAAACAATTGTGGGAAGGTTCCTAGGTTTACTGCACTCCAG
293HEK SAMHD1 KO + dN	CCATGGTAGAATACAGCACTACTTAGATTCCTACGGTCTCTGACTCCAGGCCATGGCTCCTGGATGGCATTTCTAGACCTGCCCTGGGCCGGGGGGAGCTTGCCACCCTGAAGGGAAGGGCACAAGCCTGGCTGGATTTCCCATCTGCTGACTGGGCAACATGGTGAAACCCCATGTCTACTAAAAATACAAAACTTAGCTGGGCGTGGGGCCACATGCTTTTGTAATCCCAGCTACTAACACTTGAATCCAGGAGGCAGAGGTTACAGTAAGCTGAGCTTGCACCACTGCACTCTAGACTCTGCATCTCAAACAAACAAAAAAACAATTGTGGGAAGGTTCCTAGGTTTACTGCACTCCAG
293HEK SAMHD1 KO + dN	CCATGGTAGAATACAGCACTACTTAGATTCCTACGGTCTCTGACTCCAGGCCATGGCTCCTGGATGGCATTTCTAGACCTGCCCTGGGCCGGGGGGAGCTTGCCACCCTGAAGGGAAGGGCACAAGCCTGGCTGGATTTCCCATCTGCTGACTGAGGGAAGGGCACAAGGGAAGGGCACAAGCCTGGCTGGATTTCCCATCTGCTGACTGAGGGAAGGGCACAAGCCTGGCTGGATTTCCCATCTGCTGACTGAAGAGTGGGCAACATGGTGAAACCCCATGTCTACTAAAAATACAAAACTTAGCTGGGCGTGGGGCCACATGCTTTTGTAATCCCAGCTACTAACACTTGAATCCAGGAGGCAGAGGTTACAGTAAGCTGAGCTTGCACCACTGCAC…
